# Supplementary material for: Group Sparse Representation Enhances Brain Network Classification of Major Depressive Disorder in Two Chinese Cohorts
Source: Alpha Psychiatry. 2026 Feb 25;27(1):40685. doi: 10.31083/AP40685 (PMC12957975; doi:10.31083/AP40685)
Supplement: Supplementary file 1 [file 2757-8038-27-1-40685-s1.zip]

Archive with 2 entries (2 files):
- Supplementary Excel files.xlsx
- Supplementary Material.docx
