# Supplementary material for: Group Sparse Representation Enhances Brain Network Classification of Major Depressive Disorder in Two Chinese Cohorts
Source: Alpha Psychiatry. 2026 Feb 25;27(1):40685. doi: 10.31083/AP40685 (PMC12957975; doi:10.31083/AP40685)
Supplement: Supplementary file 1 [file 2757-8038-27-1-40685-s1.zip › Supplementary Excel files.xlsx]

## Sheet: Figure_1_A(HC)
0	0.507288	-0.0455323	-0.295134	-0.0981783	-0.219195	-0.0121405	-0.203198	0.00254577	-0.137523	0.405394	0.16281	0.267482	0.0607702	0.165576	-0.0358745	0.262325	0.196725	0.408386	0.186271	-0.0870102	-0.100144	-0.121698	-0.289121	-0.250746	-0.346026	-0.131838	-0.170932	0.170405	0.0779389	-0.195892	-0.264987	0.0786228	-0.0493167	-0.221774	-0.269561	-0.0297772	-0.0860754	-0.101342	-0.130417	0.0324556	0.0176893	-0.0201415	-0.0157118	-0.11456	-0.146063	0.0363927	-0.00983218	0.0440621	0.0316574
0.507288	0	-0.241827	-0.254884	-0.228019	-0.277791	-0.304657	-0.25352	-0.208163	-0.218549	0.0623655	0.102498	-0.0392788	-0.0429203	-0.0216516	-0.047473	0.356217	0.450313	0.259753	0.377961	-0.0241425	-0.00464963	-0.242368	-0.279125	-0.211218	-0.256713	-0.124661	-0.135635	0.208816	0.252735	-0.154591	-0.198522	0.179289	0.172421	-0.270115	-0.270997	-0.00248366	-8.93158e-06	-0.0483064	-0.0167694	0.0913926	0.127254	0.0118628	0.0487219	-0.0518833	-0.0256081	0.13541	0.0992703	0.0778726	0.114113
-0.0455323	-0.241827	0	0.279954	0.316954	0.04471	0.488179	-0.117345	0.225324	-0.101598	-0.077271	-0.37033	-0.0559338	-0.27691	0.195031	-0.103656	-0.305132	-0.344599	0.128734	-0.163267	0.0827936	0.00923798	0.620136	0.338067	0.466581	0.286077	0.349903	0.223642	-0.256	-0.365973	0.429748	0.235802	-0.10541	-0.27013	0.414957	0.194551	-0.0215049	-0.10242	0.047404	-0.0576505	-0.103376	-0.147212	0.137835	0.0575772	0.0380285	-0.116285	0.0247954	0.0273562	-0.0566172	-0.107713
-0.295134	-0.254884	0.279954	0	0.0333421	0.26145	0.158111	0.502543	-0.0165974	0.216845	-0.262257	-0.017443	-0.277199	0.0166543	-0.151958	0.106946	-0.290387	-0.294849	-0.130208	0.0140305	-0.0186629	0.0253737	0.179432	0.512679	0.176915	0.343143	0.075428	0.145821	-0.224879	-0.182776	0.21898	0.423181	-0.0694495	0.0876756	0.160954	0.217194	-0.157388	-0.0883996	-0.0677591	-0.0363518	-0.159008	-0.116614	-0.0950244	-0.0922382	-0.122512	-0.0678908	-0.15263	-0.104827	-0.234967	-0.155881
-0.0981783	-0.228019	0.316954	0.0333421	0	0.506727	0.321892	0.019139	0.544151	0.227223	0.0144584	-0.16418	0.0942669	-0.0900818	0.212514	0.00548076	-0.225947	-0.236321	-0.0600339	-0.197863	0.27976	0.241584	0.247142	0.0620704	0.378776	0.265956	0.407158	0.338924	-0.189302	-0.221051	0.117091	0.0305988	-0.15136	-0.2146	0.224245	0.100645	-0.0611582	-0.103378	0.0479896	-0.0370036	-0.0847027	-0.114659	0.00517374	-0.0650682	0.0426566	-0.0405595	-0.0815049	-0.0735397	-0.0270471	-0.0480468
-0.219195	-0.277791	0.04471	0.26145	0.506727	0	0.0717971	0.281313	0.284142	0.497484	-0.087228	0.00905618	-0.0372936	0.0708507	0.0235913	0.144983	-0.245783	-0.243999	-0.233428	-0.207049	0.239195	0.318313	0.0628947	0.190044	0.243034	0.394622	0.309383	0.416723	-0.247447	-0.199492	-0.001987	0.129853	-0.21903	-0.1216	0.12739	0.170833	-0.0758612	-0.034921	0.029178	0.0605195	-0.10271	-0.0824122	-0.0648789	-0.0942964	-0.0286322	-0.00791453	-0.133385	-0.102015	-0.0579241	-0.0123277
-0.0121405	-0.304657	0.488179	0.158111	0.321892	0.0717971	0	0.364631	0.459714	0.16801	0.235275	0.0131602	0.343591	0.0399308	0.145915	-0.0558032	-0.19279	-0.262932	0.0346732	-0.189666	-0.0295104	-0.0936447	0.133074	-0.0705945	0.0454756	-0.0535764	-0.0519709	-0.11372	-0.0158562	-0.141834	0.149622	0.0142434	0.0666725	-0.0421258	0.0629436	-0.0183697	-0.178703	-0.219903	-0.111514	-0.206733	-0.14237	-0.187382	-0.121427	-0.171187	-0.107961	-0.20825	-0.180854	-0.205301	-0.120035	-0.197148
-0.203198	-0.25352	-0.117345	0.502543	0.019139	0.281313	0.364631	0	0.191528	0.525744	0.0793742	0.407548	0.138896	0.388688	-0.14222	0.158061	-0.132356	-0.147476	-0.221843	-0.0754157	-0.112074	-0.0750464	-0.24687	0.0103713	-0.218324	-0.017291	-0.287171	-0.195593	0.00271919	0.0590685	-0.0770939	0.145137	0.0293273	0.245932	-0.160002	0.0107044	-0.247171	-0.160676	-0.172758	-0.143774	-0.13789	-0.122491	-0.283932	-0.255667	-0.217722	-0.108373	-0.271897	-0.269299	-0.229767	-0.153018
0.00254577	-0.208163	0.225324	-0.0165974	0.544151	0.284142	0.459714	0.191528	0	0.502233	0.317283	0.12438	0.43101	0.18791	0.436283	0.187045	-0.129304	-0.158537	-0.0546264	-0.221249	-0.0190941	-0.0567675	0.165261	-0.0520175	0.0302708	-0.0479076	0.0200761	-0.0478118	-0.0581636	-0.103037	-0.00523171	-0.051874	-0.130591	-0.15375	0.0683374	-0.0289562	-0.118097	-0.171711	-0.116538	-0.195385	-0.104371	-0.145602	-0.112255	-0.170143	-0.117057	-0.203779	-0.149397	-0.178146	-0.105463	-0.121704
-0.137523	-0.218549	-0.101598	0.216845	0.227223	0.497484	0.16801	0.525744	0.502233	0	0.149282	0.351503	0.215076	0.375666	0.188536	0.416032	-0.102488	-0.127703	-0.178544	-0.146355	-0.0647407	-0.0201518	-0.0376691	0.0748869	-0.121325	0.0192841	-0.136088	-0.0954625	-0.02491	0.0388181	-0.089818	0.0991673	-0.156298	0.0156398	-0.0979033	-0.0271507	-0.138979	-0.112307	-0.157085	-0.13889	-0.101618	-0.0894629	-0.22058	-0.23308	-0.207404	-0.164527	-0.191184	-0.21132	-0.171024	-0.0908027
0.405394	0.0623655	-0.077271	-0.262257	0.0144584	-0.087228	0.235275	0.0793742	0.317283	0.149282	0	0.519621	0.770186	0.460803	0.37644	0.156462	0.24419	0.0934065	0.129517	-0.0702565	-0.177734	-0.194608	-0.0992425	-0.288544	-0.345247	-0.40559	-0.221871	-0.270151	0.226326	0.102784	-0.22729	-0.268388	-0.00133048	-0.0484198	-0.185155	-0.208634	-0.045972	-0.104663	-0.122125	-0.158246	0.00414087	-0.0332021	-0.245119	-0.230587	-0.241668	-0.277137	-0.220061	-0.261491	-0.111566	-0.133983
0.16281	0.102498	-0.37033	-0.017443	-0.16418	0.00905618	0.0131602	0.407548	0.12438	0.351503	0.519621	0	0.45263	0.711763	0.11555	0.342135	0.197486	0.202158	-0.0411491	0.042135	-0.16584	-0.137631	-0.310638	-0.186593	-0.43084	-0.331503	-0.369047	-0.311886	0.23777	0.296472	-0.268873	-0.126696	0.0341767	0.192032	-0.348126	-0.222241	-0.117936	-0.07594	-0.178636	-0.133436	0.011753	0.0270435	-0.321249	-0.268897	-0.291712	-0.208175	-0.252143	-0.285686	-0.148946	-0.108332
0.267482	-0.0392788	-0.0559338	-0.277199	0.0942669	-0.0372936	0.343591	0.138896	0.43101	0.215076	0.770186	0.45263	0	0.53564	0.453246	0.20939	0.127758	0.0329423	0.0668852	-0.11815	-0.168656	-0.187251	-0.0830168	-0.307598	-0.316075	-0.377974	-0.209308	-0.27487	0.196434	0.0896331	-0.197093	-0.256344	-0.00171835	-0.0454661	-0.185895	-0.215014	-0.0515836	-0.107386	-0.120119	-0.169893	-0.0102304	-0.0448071	-0.234194	-0.233232	-0.212964	-0.271279	-0.219063	-0.25884	-0.0988336	-0.124358
0.0607702	-0.0429203	-0.27691	0.0166543	-0.0900818	0.0708507	0.0399308	0.388688	0.18791	0.375666	0.460803	0.711763	0.53564	0	0.231406	0.463851	0.0521612	0.013314	-0.119384	-0.0580306	-0.179202	-0.156841	-0.161704	-0.0366651	-0.322284	-0.215959	-0.224936	-0.183787	0.0883678	0.141051	-0.212404	-0.0608988	-0.0654762	0.0760069	-0.199656	-0.0933779	-0.0707411	-0.0387063	-0.114648	-0.0835587	-0.00250009	0.00953931	-0.270718	-0.224094	-0.275944	-0.209098	-0.240927	-0.253707	-0.181815	-0.147991
0.165576	-0.0216516	0.195031	-0.151958	0.212514	0.0235913	0.145915	-0.14222	0.436283	0.188536	0.37644	0.11555	0.453246	0.231406	0	0.524846	-0.0145449	-0.0589011	0.225348	0.00185986	0.0111105	-0.031848	0.341487	0.0665636	-0.0222937	-0.104174	0.0887867	-0.0065019	0.183859	0.101198	0.140236	0.0320145	-0.0636653	-0.14066	-0.0453819	-0.187325	0.00334511	-0.0782534	-0.0867014	-0.129822	0.0501947	0.0210374	-0.147742	-0.168712	-0.198428	-0.287148	-0.1533	-0.189262	-0.123043	-0.108777
-0.0358745	-0.047473	-0.103656	0.106946	0.00548076	0.144983	-0.0558032	0.158061	0.187045	0.416032	0.156462	0.342135	0.20939	0.463851	0.524846	0	-0.024477	-0.0475356	0.0218631	0.0969185	-0.0197329	-0.0144865	0.118267	0.250727	-0.107671	0.00518291	-0.0447379	-0.0275619	0.172953	0.261266	0.117897	0.222263	-0.0388526	0.0564261	-0.156832	-0.139908	-0.0127651	-0.0033543	-0.0994473	-0.0557912	0.067757	0.0891942	-0.245191	-0.229029	-0.278648	-0.262776	-0.216282	-0.233277	-0.203474	-0.163397
0.262325	0.356217	-0.305132	-0.290387	-0.225947	-0.245783	-0.19279	-0.132356	-0.129304	-0.102488	0.24419	0.197486	0.127758	0.0521612	-0.0145449	-0.024477	0	0.679338	0.180125	0.246925	-0.0347155	-0.030393	-0.326472	-0.361373	-0.283959	-0.305233	-0.250081	-0.238827	0.563195	0.505516	-0.136288	-0.166946	0.266655	0.249992	-0.338856	-0.308995	0.0265177	0.0106038	-0.0897468	-0.0481839	0.17717	0.196532	-0.152103	-0.105991	-0.125419	-0.0994683	-0.0241501	-0.0867969	-0.00279003	-0.0180597
0.196725	0.450313	-0.344599	-0.294849	-0.236321	-0.243999	-0.262932	-0.147476	-0.158537	-0.127703	0.0934065	0.202158	0.0329423	0.013314	-0.0589011	-0.0475356	0.679338	0	0.119677	0.268324	-0.0242444	-0.0121196	-0.340662	-0.377105	-0.265031	-0.283265	-0.225903	-0.21814	0.459915	0.565634	-0.147832	-0.181284	0.265947	0.293062	-0.315357	-0.27819	0.00211095	0.0284531	-0.0845433	-0.0373566	0.17822	0.196879	-0.136998	-0.0774519	-0.0972569	-0.0677148	0.00777726	-0.041933	0.00984104	0.0164034
0.408386	0.259753	0.128734	-0.130208	-0.0600339	-0.233428	0.0346732	-0.221843	-0.0546264	-0.178544	0.129517	-0.0411491	0.0668852	-0.119384	0.225348	0.0218631	0.180125	0.119677	0	0.628996	-0.0349811	-0.0612931	0.0965399	-0.0880929	-0.186025	-0.277695	-0.156564	-0.197755	0.285134	0.170288	0.0505821	-0.0813024	0.224072	0.0739048	-0.231431	-0.27845	-0.055517	-0.121734	-0.178734	-0.211033	0.0158134	0.00221129	-0.0506977	-0.0937402	-0.081411	-0.165328	-0.0259764	-0.0721244	-0.0509519	-0.0513654
0.186271	0.377961	-0.163267	0.0140305	-0.197863	-0.207049	-0.189666	-0.0754157	-0.221249	-0.146355	-0.0702565	0.042135	-0.11815	-0.0580306	0.00185986	0.0969185	0.246925	0.268324	0.628996	0	-0.013088	-0.00198145	-0.134052	-0.0725384	-0.228758	-0.219554	-0.225538	-0.209608	0.321494	0.342399	0.00757092	-0.0190611	0.327246	0.330057	-0.331955	-0.287917	-0.0584676	-0.0573826	-0.172674	-0.142406	0.0564596	0.0882446	-0.136242	-0.131638	-0.110991	-0.0953864	-0.0682181	-0.0955483	-0.0864336	-0.0492932
-0.0870102	-0.0241425	0.0827936	-0.0186629	0.27976	0.239195	-0.0295104	-0.112074	-0.0190941	-0.0647407	-0.177734	-0.16584	-0.168656	-0.179202	0.0111105	-0.0197329	-0.0347155	-0.0242444	-0.0349811	-0.013088	0	0.684773	0.0566742	0.0349833	0.338052	0.330729	0.43805	0.452314	-0.00882746	0.00459442	0.237837	0.151316	0.0666143	0.000630923	0.0530106	0.0404853	0.111834	0.0965982	0.21261	0.204126	0.173767	0.170986	-0.0106177	-0.0216704	0.00516333	-0.0019153	-0.035007	-0.0145573	0.0109896	0.00507978
-0.100144	-0.00464963	0.00923798	0.0253737	0.241584	0.318313	-0.0936447	-0.0750464	-0.0567675	-0.0201518	-0.194608	-0.137631	-0.187251	-0.156841	-0.031848	-0.0144865	-0.030393	-0.0121196	-0.0612931	-0.00198145	0.684773	0	0.0101738	0.0601531	0.292988	0.349404	0.407753	0.512841	-0.0403646	-0.00154133	0.158843	0.14394	0.0227098	0.00943811	0.0312441	0.0514459	0.103326	0.102773	0.180544	0.21205	0.134327	0.188195	-0.00945742	-0.0101465	0.0183294	0.0239606	-0.0297134	0.00425862	0.03065	0.0362104
-0.121698	-0.242368	0.620136	0.179432	0.247142	0.0628947	0.133074	-0.24687	0.165261	-0.0376691	-0.0992425	-0.310638	-0.0830168	-0.161704	0.341487	0.118267	-0.326472	-0.340662	0.0965399	-0.134052	0.0566742	0.0101738	0	0.674607	0.51076	0.365166	0.45043	0.330949	-0.299345	-0.352071	0.451773	0.351727	-0.232501	-0.325945	0.465455	0.233733	0.0612137	-0.027611	0.0760287	-0.0170786	-0.0609722	-0.0940202	0.132852	0.0678744	0.0370721	-0.0948196	0.00438362	0.0324309	-0.0876828	-0.0961674
-0.289121	-0.279125	0.338067	0.512679	0.0620704	0.190044	-0.0705945	0.0103713	-0.0520175	0.0748869	-0.288544	-0.186593	-0.307598	-0.0366651	0.0665636	0.250727	-0.361373	-0.377105	-0.0880929	-0.0725384	0.0349833	0.0601531	0.674607	0	0.423007	0.504301	0.369876	0.377747	-0.350413	-0.320238	0.365078	0.497391	-0.265825	-0.212788	0.385147	0.320081	0.0270436	0.0219081	0.0762031	0.066616	-0.080918	-0.0653752	0.0651731	0.0459103	-0.00435496	-0.0307776	-0.0465605	0.0117315	-0.142926	-0.122844
-0.250746	-0.211218	0.466581	0.176915	0.378776	0.243034	0.0454756	-0.218324	0.0302708	-0.121325	-0.345247	-0.43084	-0.316075	-0.322284	-0.0222937	-0.107671	-0.283959	-0.265031	-0.186025	-0.228758	0.338052	0.292988	0.51076	0.423007	0	0.788114	0.68555	0.618337	-0.326753	-0.326777	0.539115	0.4111	-0.11564	-0.209823	0.545541	0.397059	0.118013	0.089595	0.265949	0.223666	0.0109952	-0.00695307	0.246296	0.19781	0.175655	0.0908803	0.111403	0.168738	-0.00536721	-0.0331032
-0.346026	-0.256713	0.286077	0.343143	0.265956	0.394622	-0.0535764	-0.017291	-0.0479076	0.0192841	-0.40559	-0.331503	-0.377974	-0.215959	-0.104174	0.00518291	-0.305233	-0.283265	-0.277695	-0.219554	0.330729	0.349404	0.365166	0.504301	0.788114	0	0.588938	0.641553	-0.327087	-0.282505	0.488366	0.52861	-0.108922	-0.0964105	0.463084	0.423672	0.0723465	0.0904669	0.228458	0.245112	-0.00756898	0.00794703	0.150192	0.133289	0.108011	0.0888288	0.0278504	0.0987602	-0.0701517	-0.0583619
-0.131838	-0.124661	0.349903	0.075428	0.407158	0.309383	-0.0519709	-0.287171	0.0200761	-0.136088	-0.221871	-0.369047	-0.209308	-0.224936	0.0887867	-0.0447379	-0.250081	-0.225903	-0.156564	-0.225538	0.43805	0.407753	0.45043	0.369876	0.68555	0.588938	0	0.837919	-0.373231	-0.358914	0.273886	0.205583	-0.206215	-0.290229	0.471154	0.330489	0.148124	0.115965	0.3215	0.279731	0.0361885	0.0375077	0.167175	0.134829	0.0707899	0.000579464	0.0519666	0.109124	-0.0105788	-0.015672
-0.170932	-0.135635	0.223642	0.145821	0.338924	0.416723	-0.11372	-0.195593	-0.0478118	-0.0954625	-0.270151	-0.311886	-0.27487	-0.183787	-0.0065019	-0.0275619	-0.238827	-0.21814	-0.197755	-0.209608	0.452314	0.512841	0.330949	0.377747	0.618337	0.641553	0.837919	0	-0.363164	-0.339247	0.221882	0.239748	-0.201689	-0.240732	0.391146	0.339321	0.130352	0.131493	0.30749	0.307602	0.0357759	0.0559812	0.146609	0.134432	0.0545001	0.0312564	0.0370573	0.106547	-0.0152194	0.00526378
0.170405	0.208816	-0.256	-0.224879	-0.189302	-0.247447	-0.0158562	0.00271919	-0.0581636	-0.02491	0.226326	0.23777	0.196434	0.0883678	0.183859	0.172953	0.563195	0.459915	0.285134	0.321494	-0.00882746	-0.0403646	-0.299345	-0.350413	-0.326753	-0.327087	-0.373231	-0.363164	0	0.766877	0.0865643	0.0062227	0.388203	0.366115	-0.458441	-0.40008	0.0624825	0.042037	-0.118616	-0.0909482	0.249934	0.226727	-0.211886	-0.172566	-0.155494	-0.151802	-0.0882614	-0.165999	-0.0812482	-0.10174
0.0779389	0.252735	-0.365973	-0.182776	-0.221051	-0.199492	-0.141834	0.0590685	-0.103037	0.0388181	0.102784	0.296472	0.0896331	0.141051	0.101198	0.261266	0.505516	0.565634	0.170288	0.342399	0.00459442	-0.00154133	-0.352071	-0.320238	-0.326777	-0.282505	-0.358914	-0.339247	0.766877	0	0.0660684	0.0690542	0.380938	0.449486	-0.447604	-0.371137	0.0366704	0.069274	-0.119829	-0.0474615	0.254778	0.282105	-0.244347	-0.203632	-0.165943	-0.137403	-0.106659	-0.174988	-0.0975876	-0.115461
-0.195892	-0.154591	0.429748	0.21898	0.117091	-0.001987	0.149622	-0.0770939	-0.00523171	-0.089818	-0.22729	-0.268873	-0.197093	-0.212404	0.140236	0.117897	-0.136288	-0.147832	0.0505821	0.00757092	0.237837	0.158843	0.451773	0.365078	0.539115	0.488366	0.273886	0.221882	0.0865643	0.0660684	0	0.76939	0.207454	0.106491	0.28469	0.168008	0.0260704	0.0137493	0.0684358	0.0401253	0.0661619	0.0684965	0.0590844	0.0328492	0.0578517	-0.0235676	-0.0240398	-0.00241939	-0.144685	-0.157868
-0.264987	-0.198522	0.235802	0.423181	0.0305988	0.129853	0.0142434	0.145137	-0.051874	0.0991673	-0.268388	-0.126696	-0.256344	-0.0608988	0.0320145	0.222263	-0.166946	-0.181284	-0.0813024	-0.0190611	0.151316	0.14394	0.351727	0.497391	0.4111	0.52861	0.205583	0.239748	0.0062227	0.0690542	0.76939	0	0.10185	0.172868	0.248815	0.225475	-0.0105852	0.0134001	0.0331672	0.0499007	0.0293469	0.0431524	-0.0034729	0.00368577	0.00514794	-0.0046855	-0.0730673	-0.0349582	-0.19891	-0.180043
0.0786228	0.179289	-0.10541	-0.0694495	-0.15136	-0.21903	0.0666725	0.0293273	-0.130591	-0.156298	-0.00133048	0.0341767	-0.00171835	-0.0654762	-0.0636653	-0.0388526	0.266655	0.265947	0.224072	0.327246	0.0666143	0.0227098	-0.232501	-0.265825	-0.11564	-0.108922	-0.206215	-0.201689	0.388203	0.380938	0.207454	0.10185	0	0.750738	-0.13859	-0.0861295	-0.0740575	-0.0432425	-0.0610838	-0.0294195	0.162011	0.166149	-0.222051	-0.19122	-0.0962681	-0.0929341	-0.178837	-0.210813	-0.139472	-0.19319
-0.0493167	0.172421	-0.27013	0.0876756	-0.2146	-0.1216	-0.0421258	0.245932	-0.15375	0.0156398	-0.0484198	0.192032	-0.0454661	0.0760069	-0.14066	0.0564261	0.249992	0.293062	0.0739048	0.330057	0.000630923	0.00943811	-0.325945	-0.212788	-0.209823	-0.0964105	-0.290229	-0.240732	0.366115	0.449486	0.106491	0.172868	0.750738	0	-0.180382	-0.0241729	-0.122549	-0.044414	-0.104879	-0.0360921	0.136786	0.172641	-0.291884	-0.239537	-0.140058	-0.0629415	-0.219927	-0.246413	-0.193723	-0.210503
-0.221774	-0.270115	0.414957	0.160954	0.224245	0.12739	0.0629436	-0.160002	0.0683374	-0.0979033	-0.185155	-0.348126	-0.185895	-0.199656	-0.0453819	-0.156832	-0.338856	-0.315357	-0.231431	-0.331955	0.0530106	0.0312441	0.465455	0.385147	0.545541	0.463084	0.471154	0.391146	-0.458441	-0.447604	0.28469	0.248815	-0.13859	-0.180382	0	0.772476	0.0407221	0.0213911	0.159657	0.104135	-0.100516	-0.116567	0.198697	0.154857	0.285703	0.172523	0.0267798	0.0869407	-0.0826735	-0.133165
-0.269561	-0.270997	0.194551	0.217194	0.100645	0.170833	-0.0183697	0.0107044	-0.0289562	-0.0271507	-0.208634	-0.222241	-0.215014	-0.0933779	-0.187325	-0.139908	-0.308995	-0.27819	-0.27845	-0.287917	0.0404853	0.0514459	0.233733	0.320081	0.397059	0.423672	0.330489	0.339321	-0.40008	-0.371137	0.168008	0.225475	-0.0861295	-0.0241729	0.772476	0	0.0224548	0.0452102	0.142092	0.134736	-0.0894044	-0.0817423	0.123083	0.111117	0.228842	0.214391	-0.0194173	0.0591934	-0.106477	-0.134252
-0.0297772	-0.00248366	-0.0215049	-0.157388	-0.0611582	-0.0758612	-0.178703	-0.247171	-0.118097	-0.138979	-0.045972	-0.117936	-0.0515836	-0.0707411	0.00334511	-0.0127651	0.0265177	0.00211095	-0.055517	-0.0584676	0.111834	0.103326	0.0612137	0.0270436	0.118013	0.0723465	0.148124	0.130352	0.0624825	0.0366704	0.0260704	-0.0105852	-0.0740575	-0.122549	0.0407221	0.0224548	0	0.544833	0.52347	0.41724	0.460328	0.321814	0.06564	0.0640247	-0.0501743	-0.078453	0.118319	0.0920199	-0.0300974	-0.0793269
-0.0860754	-8.93158e-06	-0.10242	-0.0883996	-0.103378	-0.034921	-0.219903	-0.160676	-0.171711	-0.112307	-0.104663	-0.07594	-0.107386	-0.0387063	-0.0782534	-0.0033543	0.0106038	0.0284531	-0.121734	-0.0573826	0.0965982	0.102773	-0.027611	0.0219081	0.089595	0.0904669	0.115965	0.131493	0.042037	0.069274	0.0137493	0.0134001	-0.0432425	-0.044414	0.0213911	0.0452102	0.544833	0	0.374304	0.581426	0.335326	0.438495	0.049883	0.0726152	-0.0627349	-0.0393125	0.101125	0.10736	-0.0640105	-0.0715698
-0.101342	-0.0483064	0.047404	-0.0677591	0.0479896	0.029178	-0.111514	-0.172758	-0.116538	-0.157085	-0.122125	-0.178636	-0.120119	-0.114648	-0.0867014	-0.0994473	-0.0897468	-0.0845433	-0.178734	-0.172674	0.21261	0.180544	0.0760287	0.0762031	0.265949	0.228458	0.3215	0.30749	-0.118616	-0.119829	0.0684358	0.0331672	-0.0610838	-0.104879	0.159657	0.142092	0.52347	0.374304	0	0.596583	0.356188	0.231642	0.0967392	0.0966609	-0.0119102	-0.0223136	0.125251	0.133412	-0.0432952	-0.0879417
-0.130417	-0.0167694	-0.0576505	-0.0363518	-0.0370036	0.0605195	-0.206733	-0.143774	-0.195385	-0.13889	-0.158246	-0.133436	-0.169893	-0.0835587	-0.129822	-0.0557912	-0.0481839	-0.0373566	-0.211033	-0.142406	0.204126	0.21205	-0.0170786	0.066616	0.223666	0.245112	0.279731	0.307602	-0.0909482	-0.0474615	0.0401253	0.0499007	-0.0294195	-0.0360921	0.104135	0.134736	0.41724	0.581426	0.596583	0	0.326549	0.400379	0.0745804	0.100443	-0.0413031	-0.00714776	0.116907	0.13424	-0.0568392	-0.0693682
0.0324556	0.0913926	-0.103376	-0.159008	-0.0847027	-0.10271	-0.14237	-0.13789	-0.104371	-0.101618	0.00414087	0.011753	-0.0102304	-0.00250009	0.0501947	0.067757	0.17717	0.17822	0.0158134	0.0564596	0.173767	0.134327	-0.0609722	-0.080918	0.0109952	-0.00756898	0.0361885	0.0357759	0.249934	0.254778	0.0661619	0.0293469	0.162011	0.136786	-0.100516	-0.0894044	0.460328	0.335326	0.356188	0.326549	0	0.545038	-0.108268	-0.0828312	-0.134183	-0.128745	-0.0473585	-0.0778462	-0.0614092	-0.100751
0.0176893	0.127254	-0.147212	-0.116614	-0.114659	-0.0824122	-0.187382	-0.122491	-0.145602	-0.0894629	-0.0332021	0.0270435	-0.0448071	0.00953931	0.0210374	0.0891942	0.196532	0.196879	0.00221129	0.0882446	0.170986	0.188195	-0.0940202	-0.0653752	-0.00695307	0.00794703	0.0375077	0.0559812	0.226727	0.282105	0.0684965	0.0431524	0.166149	0.172641	-0.116567	-0.0817423	0.321814	0.438495	0.231642	0.400379	0.545038	0	-0.0837671	-0.0601459	-0.12374	-0.109506	-0.0208205	-0.0537986	-0.0613707	-0.0958196
-0.0201415	0.0118628	0.137835	-0.0950244	0.00517374	-0.0648789	-0.121427	-0.283932	-0.112255	-0.22058	-0.245119	-0.321249	-0.234194	-0.270718	-0.147742	-0.245191	-0.152103	-0.136998	-0.0506977	-0.136242	-0.0106177	-0.00945742	0.132852	0.0651731	0.246296	0.150192	0.167175	0.146609	-0.211886	-0.244347	0.0590844	-0.0034729	-0.222051	-0.291884	0.198697	0.123083	0.06564	0.049883	0.0967392	0.0745804	-0.108268	-0.0837671	0	0.833486	0.546427	0.45337	0.754464	0.732409	0.381553	0.301761
-0.0157118	0.0487219	0.0575772	-0.0922382	-0.0650682	-0.0942964	-0.171187	-0.255667	-0.170143	-0.23308	-0.230587	-0.268897	-0.233232	-0.224094	-0.168712	-0.229029	-0.105991	-0.0774519	-0.0937402	-0.131638	-0.0216704	-0.0101465	0.0678744	0.0459103	0.19781	0.133289	0.134829	0.134432	-0.172566	-0.203632	0.0328492	0.00368577	-0.19122	-0.239537	0.154857	0.111117	0.0640247	0.0726152	0.0966609	0.100443	-0.0828312	-0.0601459	0.833486	0	0.487218	0.518873	0.703835	0.773658	0.357991	0.347223
-0.11456	-0.0518833	0.0380285	-0.122512	0.0426566	-0.0286322	-0.107961	-0.217722	-0.117057	-0.207404	-0.241668	-0.291712	-0.212964	-0.275944	-0.198428	-0.278648	-0.125419	-0.0972569	-0.081411	-0.110991	0.00516333	0.0183294	0.0370721	-0.00435496	0.175655	0.108011	0.0707899	0.0545001	-0.155494	-0.165943	0.0578517	0.00514794	-0.0962681	-0.140058	0.285703	0.228842	-0.0501743	-0.0627349	-0.0119102	-0.0413031	-0.134183	-0.12374	0.546427	0.487218	0	0.7774	0.398388	0.400285	0.519351	0.376316
-0.146063	-0.0256081	-0.116285	-0.0678908	-0.0405595	-0.00791453	-0.20825	-0.108373	-0.203779	-0.164527	-0.277137	-0.208175	-0.271279	-0.209098	-0.287148	-0.262776	-0.0994683	-0.0677148	-0.165328	-0.0953864	-0.0019153	0.0239606	-0.0948196	-0.0307776	0.0908803	0.0888288	0.000579464	0.0312564	-0.151802	-0.137403	-0.0235676	-0.0046855	-0.0929341	-0.0629415	0.172523	0.214391	-0.078453	-0.0393125	-0.0223136	-0.00714776	-0.128745	-0.109506	0.45337	0.518873	0.7774	0	0.360243	0.422479	0.45607	0.513287
0.0363927	0.13541	0.0247954	-0.15263	-0.0815049	-0.133385	-0.180854	-0.271897	-0.149397	-0.191184	-0.220061	-0.252143	-0.219063	-0.240927	-0.1533	-0.216282	-0.0241501	0.00777726	-0.0259764	-0.0682181	-0.035007	-0.0297134	0.00438362	-0.0465605	0.111403	0.0278504	0.0519666	0.0370573	-0.0882614	-0.106659	-0.0240398	-0.0730673	-0.178837	-0.219927	0.0267798	-0.0194173	0.118319	0.101125	0.125251	0.116907	-0.0473585	-0.0208205	0.754464	0.703835	0.398388	0.360243	0	0.785211	0.384257	0.33065
-0.00983218	0.0992703	0.0273562	-0.104827	-0.0735397	-0.102015	-0.205301	-0.269299	-0.178146	-0.21132	-0.261491	-0.285686	-0.25884	-0.253707	-0.189262	-0.233277	-0.0867969	-0.041933	-0.0721244	-0.0955483	-0.0145573	0.00425862	0.0324309	0.0117315	0.168738	0.0987602	0.109124	0.106547	-0.165999	-0.174988	-0.00241939	-0.0349582	-0.210813	-0.246413	0.0869407	0.0591934	0.0920199	0.10736	0.133412	0.13424	-0.0778462	-0.0537986	0.732409	0.773658	0.400285	0.422479	0.785211	0	0.337366	0.347664
0.0440621	0.0778726	-0.0566172	-0.234967	-0.0270471	-0.0579241	-0.120035	-0.229767	-0.105463	-0.171024	-0.111566	-0.148946	-0.0988336	-0.181815	-0.123043	-0.203474	-0.00279003	0.00984104	-0.0509519	-0.0864336	0.0109896	0.03065	-0.0876828	-0.142926	-0.00536721	-0.0701517	-0.0105788	-0.0152194	-0.0812482	-0.0975876	-0.144685	-0.19891	-0.139472	-0.193723	-0.0826735	-0.106477	-0.0300974	-0.0640105	-0.0432952	-0.0568392	-0.0614092	-0.0613707	0.381553	0.357991	0.519351	0.45607	0.384257	0.337366	0	0.633751
0.0316574	0.114113	-0.107713	-0.155881	-0.0480468	-0.0123277	-0.197148	-0.153018	-0.121704	-0.0908027	-0.133983	-0.108332	-0.124358	-0.147991	-0.108777	-0.163397	-0.0180597	0.0164034	-0.0513654	-0.0492932	0.00507978	0.0362104	-0.0961674	-0.122844	-0.0331032	-0.0583619	-0.015672	0.00526378	-0.10174	-0.115461	-0.157868	-0.180043	-0.19319	-0.210503	-0.133165	-0.134252	-0.0793269	-0.0715698	-0.0879417	-0.0693682	-0.100751	-0.0958196	0.301761	0.347223	0.376316	0.513287	0.33065	0.347664	0.633751	0
-0.0517084	-0.0913902	0.0404166	-0.10072	0.0154059	0.00609411	0.00313478	-0.12319	-0.0648701	-0.171819	-0.0916234	-0.151116	-0.0801234	-0.115666	-0.188267	-0.280889	-0.114181	-0.108837	-0.233365	-0.295379	0.0167521	0.00627056	-0.042344	-0.0765623	0.0943281	0.0408791	0.134953	0.129756	-0.264432	-0.275231	-0.163673	-0.197416	-0.17043	-0.236864	0.0738998	0.0474959	-0.0320406	-0.0430742	0.0451445	0.030277	-0.0792293	-0.0830629	0.353635	0.335867	0.265011	0.250133	0.289637	0.286655	0.572964	0.372428
-0.0495464	-0.0222585	-0.0836147	-0.0418691	-0.0639244	0.022722	-0.0947625	-0.0309257	-0.139136	-0.131407	-0.108826	-0.0626453	-0.0885127	-0.0748326	-0.169636	-0.209884	-0.0827377	-0.0514426	-0.178482	-0.17686	-0.00621023	0.0281875	-0.129209	-0.101101	-0.0164859	-0.00779702	0.0289623	0.0733003	-0.179607	-0.201229	-0.202366	-0.192803	-0.147806	-0.155592	-0.0958423	-0.0460498	-0.0634544	-0.0265226	-0.025306	0.044198	-0.0549414	-0.0531345	0.194277	0.266426	0.171365	0.295573	0.171882	0.221378	0.471602	0.583145
0.0741362	0.163303	-0.0836478	-0.16927	-0.0599803	-0.0563415	-0.19199	-0.198486	-0.111023	-0.0811716	-0.145376	-0.130144	-0.138579	-0.16146	-0.0963462	-0.109853	0.101433	0.118965	0.0100938	0.0160884	-0.00647765	-0.000852993	-0.0861977	-0.107495	-0.0578027	-0.0879014	-0.0352743	-0.0370231	-0.0164997	-0.00792966	-0.129631	-0.152751	-0.162172	-0.178525	-0.187483	-0.20683	0.00436221	0.00608063	-0.0361102	-0.0225027	-0.0176706	0.00535816	0.317931	0.263428	0.164436	0.168394	0.440069	0.351888	0.416075	0.380115
0.11363	0.165769	0.101715	-0.129859	0.0462238	-0.0268846	-0.0966811	-0.267482	-0.0117446	-0.104112	-0.130919	-0.244642	-0.130248	-0.265502	0.0232541	-0.115452	0.0348134	0.0604917	0.0953916	0.0416709	0.00750051	0.0214971	0.117746	0.00931356	0.0777034	-0.0151303	0.0867262	0.0485767	-0.0595164	-0.0701631	-0.00905101	-0.0801842	-0.195621	-0.267663	-0.0642096	-0.150285	-0.00249547	-0.00715866	-0.0471246	-0.0429354	-0.0533209	-0.0336929	0.348788	0.31068	0.182558	0.148476	0.399918	0.403517	0.322401	0.369238
-0.0551646	0.0167886	-0.0821832	-0.152935	-0.0909126	-0.0768522	-0.180528	-0.182221	-0.172895	-0.180379	-0.122022	-0.13145	-0.125265	-0.0978543	-0.173419	-0.16691	-0.00206196	0.0111944	-0.164424	-0.153492	0.0181588	-0.00196914	-0.0841324	-0.071831	0.0458274	0.0154384	0.0758452	0.0810198	-0.0768618	-0.0718786	-0.13697	-0.149314	-0.138388	-0.148854	-0.0356977	-0.00983668	0.237406	0.223879	0.373393	0.345401	0.120164	0.107848	0.226047	0.251555	0.104037	0.126604	0.381024	0.317526	0.246525	0.163928
-0.045074	0.0937671	-0.0543983	-0.137015	-0.10448	-0.0969504	-0.217051	-0.237453	-0.207066	-0.20747	-0.198556	-0.201126	-0.191775	-0.194718	-0.145776	-0.169271	0.0195571	0.0753241	-0.0974234	-0.0846468	0.00814343	0.0323953	-0.0450778	-0.0424402	0.0607989	0.0256277	0.0803246	0.0815899	-0.0663218	-0.0400683	-0.0953642	-0.130876	-0.154262	-0.166595	-0.0600247	-0.0479021	0.183213	0.237314	0.263332	0.355375	0.0887545	0.1142	0.289093	0.332618	0.15642	0.191663	0.436797	0.456213	0.243454	0.27814
0.508275	0.602336	-0.28989	-0.295635	-0.235531	-0.236501	-0.346878	-0.275627	-0.253519	-0.228934	0.0317923	0.0160768	-0.0718661	-0.101405	-0.111593	-0.119277	0.488027	0.491641	0.159808	0.227059	0.00764962	0.0238884	-0.292199	-0.304711	-0.162876	-0.20013	-0.095499	-0.0912479	0.227167	0.238616	-0.158186	-0.193225	0.194649	0.132537	-0.254703	-0.237727	0.011835	0.012144	-0.0259898	-0.00278238	0.105254	0.120451	0.0126348	0.0474731	-0.0397301	-0.00299025	0.14075	0.0909741	0.115182	0.126988
0.319798	0.672586	-0.307539	-0.286672	-0.225759	-0.238322	-0.348165	-0.283077	-0.231074	-0.228789	0.000412058	0.0302813	-0.0817597	-0.12807	-0.106272	-0.154803	0.380253	0.513527	0.100047	0.216423	-0.00712095	0.0123839	-0.303889	-0.34281	-0.193513	-0.229762	-0.112458	-0.113586	0.155301	0.226429	-0.192379	-0.2351	0.163003	0.161642	-0.263007	-0.242652	-0.0339003	-0.00443791	-0.0304618	0.00961211	0.0612127	0.0968559	-0.0341504	-0.00323032	-0.0641505	-0.021226	0.0881116	0.0645819	0.0724308	0.138711
0.143657	-0.0361199	-0.129942	-0.257568	0.00425883	-0.021997	0.0369048	-0.0677753	0.0555094	-0.0381163	0.181214	0.0752616	0.163029	0.0180239	-0.0729272	-0.158557	0.00638246	-0.0217968	-0.0707318	-0.127261	-0.0491317	-0.0660091	-0.254284	-0.314018	-0.219401	-0.249529	-0.126643	-0.129715	-0.0815112	-0.106468	-0.322002	-0.345512	-0.0163349	-0.0747915	-0.149872	-0.118058	-0.0846267	-0.114952	-0.0780498	-0.105555	-0.0623573	-0.101757	-0.144285	-0.140883	-0.0673318	-0.0493968	-0.12272	-0.141663	0.227339	0.179174
-0.0534963	0.0252554	-0.352123	-0.0647766	-0.129265	0.0376477	-0.164593	0.130936	-0.0969611	0.0761957	0.0140567	0.188759	0.017645	0.0793172	-0.165473	-0.0630064	0.0344326	0.0912615	-0.126343	0.00917137	-0.0532807	-0.0177116	-0.40281	-0.289443	-0.297459	-0.219748	-0.23144	-0.161647	-0.019237	0.0295597	-0.32686	-0.275431	0.00458953	0.0878083	-0.295087	-0.161005	-0.145087	-0.0772567	-0.127483	-0.0877821	-0.0880193	-0.0737734	-0.228665	-0.197607	-0.113979	-0.00482279	-0.173298	-0.168675	0.0878423	0.231864
0.208933	-0.0632727	-0.12125	-0.198832	0.0604449	0.0356309	0.284507	0.214116	0.334239	0.225412	0.537608	0.376555	0.514701	0.297513	0.103765	-0.00496421	0.0605245	-0.0145894	-0.137066	-0.249296	-0.130403	-0.160065	-0.274267	-0.359776	-0.327724	-0.340676	-0.252915	-0.255491	0.0186018	-0.0316687	-0.315402	-0.316687	0.016813	-0.00423844	-0.152319	-0.129624	-0.162983	-0.179041	-0.115986	-0.163801	-0.0947767	-0.132489	-0.296842	-0.283526	-0.18874	-0.187631	-0.254427	-0.299637	-0.030774	-0.0483953
-0.0573695	-0.0839294	-0.33922	0.0911616	-0.0556877	0.183818	0.09378	0.548861	0.192963	0.48668	0.264574	0.545373	0.26691	0.409407	-0.0352821	0.176628	0.0173287	0.0364412	-0.23024	-0.122216	-0.153529	-0.108138	-0.378244	-0.228336	-0.374205	-0.230845	-0.357549	-0.277101	0.0602023	0.124606	-0.275454	-0.108338	0.0280316	0.218023	-0.243692	-0.0813193	-0.218719	-0.137952	-0.182239	-0.139409	-0.116271	-0.108744	-0.374512	-0.337823	-0.243682	-0.127045	-0.304342	-0.325072	-0.173352	-0.0504895
0.117035	0.0848947	-0.354943	-0.21657	-0.214459	-0.162967	0.0370544	0.142317	-0.0148203	0.0615961	0.373079	0.404785	0.347066	0.262208	0.0769431	0.147549	0.424518	0.344508	0.034033	0.100386	-0.0852285	-0.11221	-0.397928	-0.37946	-0.474907	-0.419393	-0.416951	-0.381977	0.419286	0.392743	-0.230031	-0.235557	0.281696	0.301299	-0.467005	-0.37071	-0.0896657	-0.0902904	-0.139343	-0.144074	0.107514	0.0925013	-0.395078	-0.335287	-0.270968	-0.205031	-0.270245	-0.342766	-0.0714275	-0.0809026
0.0229513	0.132063	-0.479527	-0.0984574	-0.241388	-0.0927794	-0.0464704	0.308936	-0.047558	0.167005	0.232717	0.510723	0.230931	0.315596	-0.0171318	0.183167	0.362243	0.412234	-0.033194	0.17704	-0.114136	-0.0785126	-0.510477	-0.392969	-0.518421	-0.407731	-0.470978	-0.403751	0.401315	0.485659	-0.265907	-0.193254	0.297056	0.439402	-0.515936	-0.360805	-0.151915	-0.0832694	-0.202466	-0.143439	0.0747038	0.084942	-0.443606	-0.379587	-0.298526	-0.180269	-0.302692	-0.354233	-0.11614	-0.066663
-0.132465	-0.346903	0.454069	0.145413	0.334245	0.174304	0.390888	0.0747066	0.438062	0.198203	0.0994325	-0.115122	0.137524	0.00396954	0.22168	0.00906568	-0.307914	-0.334079	-0.192467	-0.395964	-0.0320857	-0.0873825	0.443277	0.272184	0.281335	0.201421	0.25313	0.169983	-0.347917	-0.375845	0.158319	0.124757	-0.176952	-0.224772	0.539715	0.352716	-0.0929161	-0.141222	0.0192782	-0.0627829	-0.16514	-0.187296	-0.0171118	-0.0606373	0.0551572	-0.064291	-0.132688	-0.129871	-0.152744	-0.181239
-0.244195	-0.376438	0.0813805	0.369478	0.135421	0.340408	0.153221	0.428341	0.210365	0.360842	0.00555417	0.145018	0.0279416	0.239261	-0.0952585	0.0449979	-0.331713	-0.346194	-0.39104	-0.401067	-0.0779791	-0.0450523	0.101702	0.283701	0.133732	0.259988	0.13647	0.185593	-0.396057	-0.376745	-0.0499914	0.1351	-0.251575	-0.104429	0.356576	0.416781	-0.130889	-0.0903201	0.00838211	0.0197455	-0.195212	-0.196137	-0.0866153	-0.083994	-0.0484743	0.00653777	-0.188546	-0.140668	-0.192008	-0.0982499
-0.256816	-0.332872	0.0811146	0.0234725	0.0670825	0.0203986	0.114058	-0.0542669	-0.155599	-0.268479	-0.20791	-0.263955	-0.175344	-0.203373	-0.310544	-0.353874	-0.279103	-0.282838	-0.181266	-0.172689	0.0326937	0.016214	-0.0206646	0.0104475	0.158881	0.151402	0.103021	0.115929	-0.285574	-0.323428	-0.00640343	-0.0436805	0.084286	-0.00632309	0.345486	0.361105	-0.0468496	-0.0525561	0.0402902	0.0016645	-0.120974	-0.15186	0.0632692	0.0503285	0.281614	0.272935	-0.114135	-0.0283298	0.0827958	-0.0418968
-0.354904	-0.29147	-0.128252	0.182638	-0.0557918	0.0741315	-0.0791952	0.135104	-0.272835	-0.171693	-0.289469	-0.127556	-0.276853	-0.0857111	-0.424767	-0.273676	-0.249715	-0.219383	-0.263014	-0.105788	0.00713773	0.0266143	-0.155039	0.0626439	0.085922	0.188981	0.0183487	0.102978	-0.268955	-0.243781	-0.0607149	0.0206462	0.0718519	0.129346	0.269887	0.421555	-0.0821127	-0.00933717	0.0211179	0.0417641	-0.12337	-0.120848	0.00109814	0.0424018	0.246717	0.370043	-0.144774	-0.031027	0.00583625	-0.00508022
0.169976	0.289586	-0.119064	-0.168161	-0.0828545	-0.106956	-0.237882	-0.266194	-0.149747	-0.179096	-0.132303	-0.167316	-0.138248	-0.192116	-0.0896538	-0.133111	0.140497	0.146854	0.295899	0.422665	0.0422206	0.0550566	-0.0913868	-0.132188	-0.0345434	-0.0740734	-0.0064701	-0.0251573	0.0486855	0.046995	-0.0751641	-0.136134	0.187881	0.0909077	-0.134408	-0.13925	0.0175975	-0.014522	-0.0155352	-0.0099123	-0.014341	0.00475143	0.0413776	0.0130013	-0.00334207	-0.0173396	0.0623175	0.0560596	0.0220229	0.0389256
-0.0152766	0.138548	-0.143698	-0.0892045	-0.0539798	-0.0292406	-0.219798	-0.159946	-0.142693	-0.0903379	-0.154632	-0.122691	-0.15918	-0.124335	-0.12488	-0.109501	0.00527776	0.0361726	0.161951	0.331677	0.00976534	0.0194408	-0.0633985	-0.0475016	-0.0107549	-0.0204637	-0.020105	-0.00871354	-0.0653926	-0.0395555	-0.109717	-0.120239	0.0384515	0.00785846	-0.0841861	-0.0613134	-0.0165995	-0.0239617	-0.0368892	-0.033501	-0.0790122	-0.0577012	0.0225019	-0.00476066	0.0286804	0.0637664	0.000587133	0.0416054	0.0110035	0.0742458
0.00211236	-0.0109555	0.16735	0.0172773	0.127848	0.0445506	0.0564171	-0.0858974	0.0731859	-0.00286888	-0.0657246	-0.125418	-0.0475303	-0.0997104	0.0579814	0.0101272	-0.059964	-0.10522	0.0574854	-0.00340483	0.2533	0.203677	0.143678	0.0823211	0.16113	0.122536	0.0917145	0.0876373	0.00217406	-0.0316132	0.19514	0.132113	-0.064495	-0.107256	0.033625	-0.00462718	0.148284	0.130428	0.0317528	0.0059476	0.0588563	0.0558673	0.0595514	0.0166098	0.0154206	-0.0441035	0.0300951	0.045088	-0.0109443	-0.017905
-0.0281147	-0.0414993	0.12152	0.0509724	0.128354	0.128074	0.01453	-0.0550627	0.047749	0.0371997	-0.0870416	-0.117066	-0.0724351	-0.0923515	0.0454977	0.0227209	-0.0876523	-0.113209	0.0299917	0.00916472	0.259484	0.313706	0.125841	0.112669	0.176066	0.171117	0.118141	0.128833	-0.0416816	-0.0535763	0.189793	0.162376	-0.105853	-0.138273	0.0278029	-0.00208811	0.126757	0.137541	-0.00949988	0.00203789	0.032488	0.0611754	0.0300178	-0.0141979	0.015783	-0.026522	-0.0141295	0.0182063	-0.0144423	0.0103741
0.150239	0.174778	-0.0160097	-0.123945	-0.113644	-0.222301	0.0164549	-0.0796545	-0.0549849	-0.0943214	0.0784493	0.0507319	0.0592007	-0.0184093	0.0760297	0.0357269	0.29923	0.241136	0.239935	0.190789	0.0828766	0.0220734	-0.067686	-0.151973	-0.0946538	-0.131864	-0.158823	-0.176332	0.415629	0.349394	0.149162	0.06656	0.266043	0.206816	-0.181838	-0.180213	0.149056	0.111861	-0.00858315	-0.00440175	0.388169	0.361454	-0.107814	-0.0938226	-0.156294	-0.178237	-0.0235628	-0.0845684	-0.0789259	-0.104038
0.102107	0.236998	-0.149527	-0.103083	-0.18254	-0.205759	-0.0700402	-0.020126	-0.107404	-0.0566927	0.0336244	0.122742	0.0144328	0.0205759	0.0152395	0.0599829	0.327495	0.338707	0.177078	0.243732	0.0382368	0.0383829	-0.171805	-0.179733	-0.165413	-0.162865	-0.220974	-0.214757	0.407933	0.459244	0.0757891	0.0390107	0.2847	0.294545	-0.235404	-0.195229	0.0912285	0.109767	-0.0602327	-0.00991096	0.365015	0.406164	-0.146199	-0.113879	-0.15609	-0.14242	-0.0474126	-0.0997839	-0.0675031	-0.0829437
0.19272	0.140662	0.0204524	-0.111705	-0.060432	-0.167921	0.0474169	-0.0534418	0.01893	-0.0273482	0.166519	0.096294	0.143789	0.0547496	0.166913	0.107756	0.202851	0.12103	0.279832	0.170034	0.0203324	-0.018737	-0.00229315	-0.0972978	-0.114995	-0.155732	-0.148674	-0.171551	0.309249	0.24292	0.112202	0.0411203	0.182078	0.121064	-0.134969	-0.155861	0.128414	0.0731318	-0.0392764	-0.0559766	0.314916	0.268876	-0.107529	-0.0897527	-0.171243	-0.198062	-0.0489601	-0.0901207	-0.112783	-0.131048
0.128111	0.176182	-0.0650045	-0.0514988	-0.0998653	-0.151768	-0.0248136	-0.00227864	-0.011634	0.01298	0.113204	0.158071	0.0885846	0.0889278	0.12785	0.151492	0.218661	0.189395	0.218367	0.219931	0.0076336	-0.0134065	-0.0593552	-0.086904	-0.144028	-0.148655	-0.182525	-0.186151	0.323326	0.313344	0.102217	0.0732925	0.190769	0.18972	-0.171747	-0.152389	0.0802961	0.0702275	-0.07809	-0.0599758	0.291895	0.293577	-0.129879	-0.115094	-0.178301	-0.189919	-0.0641992	-0.101983	-0.123735	-0.124065
0.110712	0.0656212	0.0220058	-0.0954727	-0.0976207	-0.209355	0.0202856	-0.0839142	-0.0415361	-0.116442	0.100313	0.014077	0.0723862	0.00885894	0.0297325	-0.021504	0.0852949	0.029173	0.133185	0.0849074	-0.0448044	-0.0540504	-0.00500662	-0.0765066	-0.0399452	-0.0903834	-0.106878	-0.137996	0.171549	0.112569	0.0930428	0.0405014	0.149065	0.12713	0.00729991	0.00637748	0.222375	0.160623	0.0665189	0.0434072	0.173078	0.151357	-0.0660164	-0.0606904	-0.138431	-0.164276	-0.030768	-0.053709	-0.154849	-0.207082
0.00599603	0.06352	-0.0754477	0.00183711	-0.163954	-0.176215	-0.072305	-0.000895409	-0.127753	-0.0726573	0.0143023	0.0704495	-0.0234251	0.0417637	-0.075741	0.0193294	0.0671706	0.0498243	0.0310378	0.0929426	-0.029652	-0.0209665	-0.0730874	-0.019073	-0.0499074	-0.0437841	-0.1198	-0.114705	0.150328	0.161317	0.0883021	0.106415	0.129061	0.177151	-0.0194291	0.0386514	0.221092	0.234994	0.0761261	0.102113	0.167739	0.180942	-0.0731549	-0.0579205	-0.137534	-0.125289	-0.0261382	-0.0386275	-0.164383	-0.19725
0.119253	0.258588	-0.210028	-0.199246	-0.163181	-0.173689	-0.236185	-0.175068	-0.141252	-0.115898	-0.0118295	0.0165426	-0.0486792	-0.0532676	-0.0060223	-0.0261713	0.582093	0.528513	0.0750136	0.156538	0.0546597	0.0326589	-0.187042	-0.197617	-0.0943531	-0.096867	-0.0903937	-0.0870896	0.468426	0.462065	0.0371478	0.0184632	0.20084	0.199309	-0.175121	-0.169055	0.0970134	0.090713	0.0216995	0.0699307	0.204344	0.225381	0.00400588	0.0376314	-0.0248127	-0.0347546	0.0864999	0.0360767	-0.00622622	-0.028033
0.0814793	0.284691	-0.180499	-0.198249	-0.147647	-0.190506	-0.225403	-0.199534	-0.131516	-0.135278	-0.0182578	-0.0103117	-0.0559566	-0.0886453	-0.00597789	-0.0422508	0.478387	0.596501	0.0815654	0.165105	0.0368387	0.023344	-0.168343	-0.210249	-0.0761727	-0.100055	-0.079912	-0.0946964	0.402122	0.501948	0.0495245	0.00621263	0.228172	0.230553	-0.164904	-0.172289	0.0843445	0.109661	0.0142281	0.0822142	0.209338	0.224606	-0.017209	0.0169849	-0.0470757	-0.0632013	0.0641994	0.0317146	-0.036545	-0.0400545
0.169068	0.313248	-0.384839	-0.263182	-0.24703	-0.212534	-0.24322	-0.0816672	-0.174728	-0.0666102	0.112857	0.188955	0.0696454	0.0627835	0.0411016	0.0877322	0.6485	0.614856	0.164868	0.288221	0.0124738	0.0120315	-0.37961	-0.366412	-0.341186	-0.30107	-0.288931	-0.254555	0.600741	0.615948	-0.112367	-0.115202	0.306644	0.346528	-0.437013	-0.362061	0.037565	0.0531188	-0.103066	-0.0316172	0.232312	0.256226	-0.210979	-0.156519	-0.158357	-0.11027	-0.0722618	-0.146929	-0.0494431	-0.0408707
0.092928	0.323732	-0.35854	-0.203748	-0.232298	-0.208285	-0.226982	-0.0547407	-0.149419	-0.0703267	0.0703222	0.172727	0.0405203	0.0670717	0.00533011	0.0675349	0.52387	0.646234	0.0528234	0.231173	-0.014453	-0.00344152	-0.353832	-0.317448	-0.299	-0.256984	-0.25237	-0.224385	0.454702	0.561373	-0.119129	-0.0983223	0.287304	0.364226	-0.325254	-0.258164	-0.00735403	0.0374774	-0.103738	-0.0280523	0.198381	0.235975	-0.244447	-0.178282	-0.149841	-0.0881963	-0.103327	-0.147833	-0.0797135	-0.0594969
0.136007	0.0814718	0.017363	-0.142439	-0.00735082	-0.106876	-0.0536322	-0.15508	0.0403648	-0.0263547	0.149114	0.0583433	0.131502	0.0688014	0.509071	0.352648	0.108417	0.112719	0.255304	0.149795	0.0534942	0.00707509	0.145029	0.0129708	-0.0899848	-0.11335	0.0166011	-0.0269857	0.302612	0.270968	0.141874	0.0628529	0.0997991	0.0582642	-0.142217	-0.215878	0.0794966	0.0563996	0.0447214	0.0302861	0.232249	0.20633	-0.176873	-0.174167	-0.172261	-0.199653	-0.129381	-0.16761	-0.137169	-0.129677
0.0503216	0.181468	-0.285901	-0.0804039	-0.174211	-0.083761	-0.202221	0.0275897	-0.0979359	0.0525916	0.0602647	0.205262	0.0491554	0.164332	0.195033	0.381937	0.282773	0.328819	0.0875514	0.243336	0.040916	0.049817	-0.194166	-0.0877009	-0.23293	-0.143277	-0.145085	-0.110755	0.362485	0.483916	-0.00527119	0.0383979	0.178777	0.268023	-0.288734	-0.235861	0.0241593	0.0836553	-0.0110527	0.0825693	0.208427	0.27711	-0.246647	-0.213133	-0.189913	-0.136811	-0.140971	-0.174783	-0.133975	-0.106586
0.015302	-0.120779	0.182265	0.0059448	0.0363377	-0.0645029	-0.00335829	-0.168174	0.0215388	-0.0850284	0.0649675	-0.124541	0.0309753	-0.00786057	0.301911	0.121209	-0.104773	-0.107733	0.00558067	-0.147589	-0.0386535	-0.0735035	0.351169	0.259398	0.0679066	0.0528753	0.173815	0.119957	-0.125255	-0.147582	0.0495371	0.0615512	-0.155219	-0.174484	0.281227	0.145919	0.0371144	-0.035626	0.0218423	-0.0115172	0.0193587	-0.00681616	-0.0852353	-0.0699626	-0.0242873	-0.0709861	-0.137737	-0.142686	-0.166998	-0.179838
-0.164842	-0.142439	-0.00370937	0.246446	-0.0780454	0.0177562	-0.119272	0.0344629	-0.139216	-0.0570109	-0.142948	-0.0306845	-0.173051	0.105989	0.0287747	0.190867	-0.167102	-0.135564	-0.18022	-0.0996458	-0.00431574	0.0197439	0.158517	0.390795	0.0920088	0.215037	0.166999	0.223923	-0.187117	-0.130649	0.0256493	0.166988	-0.127853	-0.0557493	0.195288	0.20328	-0.00958234	0.0258622	0.0144401	0.0695468	0.0203139	0.0388243	-0.111478	-0.0303572	-0.0429061	0.0286759	-0.159512	-0.106683	-0.173342	-0.148867
-0.0502215	-0.0487471	0.183379	0.0200519	0.0826136	0.0307616	-0.109182	-0.208073	-0.0490462	-0.102573	-0.086116	-0.186009	-0.107359	-0.100287	0.190224	0.0761698	-0.113641	-0.10235	-0.0308976	-0.120788	0.104953	0.0925219	0.341303	0.290643	0.227038	0.191433	0.343908	0.312371	-0.160707	-0.161183	0.100278	0.0881272	-0.129664	-0.153257	0.242317	0.133456	0.166538	0.135479	0.302091	0.26885	0.139052	0.122342	0.0307008	0.0374381	-0.00871837	-0.0433324	0.0182876	0.0229631	-0.0511251	-0.068065
-0.104562	-0.0806464	0.12872	0.126341	0.0302574	0.0656477	-0.176864	-0.187053	-0.156093	-0.143957	-0.184889	-0.207416	-0.220924	-0.0918036	0.0508563	0.0902258	-0.154545	-0.146522	-0.102762	-0.116956	0.151651	0.154371	0.305204	0.423202	0.275512	0.311987	0.390702	0.400319	-0.234582	-0.204344	0.109589	0.154907	-0.165585	-0.17372	0.275925	0.217106	0.149117	0.158274	0.276173	0.307087	0.0776493	0.114334	0.0310426	0.0540004	0.0252233	0.00304692	-0.0130269	0.0160782	-0.0619809	-0.0918914
-0.0912105	-0.268511	0.187552	0.0373671	0.196836	0.157854	0.1847	0.0567717	0.309496	0.198308	0.227328	0.0392398	0.237864	0.13645	0.203399	0.0695132	-0.169439	-0.215938	-0.213357	-0.329371	-0.0291539	-0.0496417	0.21279	0.110363	0.0616173	0.0375273	0.179018	0.135002	-0.260069	-0.283674	-0.131835	-0.106145	-0.229886	-0.21706	0.181884	0.120844	0.0506108	-0.00102256	0.129995	0.0718476	-0.00689275	-0.0571575	-0.197693	-0.218972	-0.225429	-0.245346	-0.221596	-0.218602	-0.143468	-0.144949
-0.116394	-0.159026	-0.0793451	0.120418	-0.000936175	0.202509	-0.051735	0.161859	0.103292	0.258448	0.0751644	0.173084	0.0836304	0.205985	0.0335872	0.139035	-0.112134	-0.104697	-0.232327	-0.210975	-0.0388792	-0.0040666	-0.00973335	0.11276	-0.0722835	0.00883719	0.0660471	0.103623	-0.236427	-0.180807	-0.232478	-0.112805	-0.25759	-0.150869	-0.020145	0.0452644	-0.00623721	0.0497736	0.067947	0.119725	-0.0113436	-0.0129374	-0.211215	-0.190088	-0.278272	-0.198393	-0.177309	-0.14689	-0.111172	0.0069591
-0.0973448	-0.0896212	-0.0577221	0.11282	-0.000537595	0.0979785	-0.0242318	0.132043	0.0471034	0.187588	-0.0992036	0.00763498	-0.0739268	-0.0107597	-0.0817801	0.0140715	-0.16403	-0.158494	0.0545873	0.0838546	-0.0982517	-0.0544147	-0.025582	0.0682948	-0.107453	-0.0586875	-0.125679	-0.105833	-0.122837	-0.115271	-0.135223	-0.0670828	-0.255748	-0.18748	-0.117022	-0.0684501	-0.0415317	-0.0359918	-0.12819	-0.150713	-0.164368	-0.135402	0.080804	-0.00655021	-0.00827902	0.000677133	0.0894925	0.0759537	0.00458516	0.057645
0.0293162	-0.181286	0.310489	-0.0204316	0.20798	0.0703737	0.23374	-0.112138	0.243668	0.0587374	0.0302036	-0.183459	0.0629177	-0.142435	0.139491	-0.0571729	-0.253143	-0.286016	0.211162	-0.00121878	-0.0489998	-0.0670047	0.281382	0.0953472	0.0622216	-0.0329015	0.04934	-0.0197291	-0.192716	-0.271378	0.0156506	-0.0715433	-0.27293	-0.352672	0.0834862	-0.0265361	-0.00374284	-0.0749845	-0.114144	-0.198227	-0.179031	-0.206839	0.0900026	-0.019067	0.00601992	-0.0932616	0.00100634	0.0381692	-0.0114807	-0.015391
-0.254274	-0.308918	0.134407	0.387914	0.10858	0.270889	0.0561103	0.2653	0.147036	0.325743	-0.122128	0.0012008	-0.104622	0.106002	-0.0294371	0.150245	-0.338174	-0.373142	-0.151595	-0.141285	-0.0919653	-0.0523168	0.237539	0.423888	0.124704	0.219428	0.0914169	0.114907	-0.314979	-0.296793	0.0213983	0.187851	-0.328991	-0.207009	0.211018	0.233065	-0.0228426	-0.00446336	-0.0720354	-0.0766269	-0.186043	-0.161187	-0.0161378	-0.0705758	-0.0870001	-0.0995465	-0.102796	-0.0879326	-0.194102	-0.148006
-0.0429868	-0.250843	0.446302	0.0386211	0.277711	0.0919293	0.323275	-0.0943615	0.33621	0.0628818	0.0727763	-0.205949	0.121571	-0.0969277	0.208016	-0.0449993	-0.312916	-0.337742	0.0608016	-0.167294	-0.0508844	-0.0714008	0.422452	0.190052	0.215948	0.0838288	0.194222	0.0927209	-0.278936	-0.341978	0.0881167	-0.000713856	-0.260785	-0.338469	0.282763	0.133973	0.0223464	-0.044767	-0.0328635	-0.110415	-0.122718	-0.156779	0.0353413	-0.0579521	-0.0486923	-0.198705	-0.066388	-0.0629723	-0.107133	-0.160744
-0.000660579	0.026384	-0.0297843	-0.0477224	-0.0910448	-0.10422	-0.0350864	-0.0365929	-0.0728514	-0.0785016	-0.0214029	-0.00836787	-0.0242658	-0.00717282	-0.0461636	-0.0513711	-0.0198461	-0.0103109	-0.0190988	-0.0219317	-0.0332694	-0.0663821	-0.0297769	-0.0370916	-0.0268952	-0.0404573	-0.0505614	-0.0477419	0.0136116	0.000593802	0.00568746	0.0012172	0.0316141	0.007122	-0.00570176	-0.0194017	0.0856278	0.0749968	0.110045	0.145003	0.0720882	0.0478141	0.0148006	0.036428	-0.0254754	-0.00631012	0.0718375	0.0780659	-0.0499115	-0.0355238
-0.0319013	0.0295729	-0.0336511	-0.0250526	-0.0886853	-0.0896769	-0.0627368	-0.0438961	-0.0838343	-0.083626	-0.0665371	-0.0267066	-0.0663778	-0.0215695	-0.0776884	-0.0386812	-0.0399231	-0.0222131	-0.061784	-0.0201934	-0.0147881	-0.0495971	-0.0340125	-0.0102642	0.00726734	0.0157773	-0.0305001	-0.0142442	-0.003851	-0.0148166	0.0212121	0.020547	0.0303886	0.0126542	0.00460489	0.00920286	0.0787083	0.122211	0.120649	0.223714	0.0497771	0.0597565	0.0210657	0.0432315	-0.0213851	-0.00643386	0.0756419	0.0859921	-0.0443496	-0.0282342
-0.0770708	0.0571399	0.0219047	-0.090953	-0.121754	-0.170812	-0.13935	-0.199731	-0.211839	-0.272155	-0.223706	-0.241416	-0.227771	-0.20705	-0.245903	-0.261497	-0.0903472	-0.0554265	-0.119866	-0.114508	-0.00551135	-0.0119379	-0.030148	-0.0303361	0.166557	0.109428	0.113094	0.0938059	-0.125612	-0.121344	0.0179038	-0.0251855	-0.0489282	-0.0836414	0.135353	0.125044	0.186971	0.180844	0.323464	0.310554	0.0662943	0.0536956	0.367641	0.374014	0.194745	0.177939	0.451042	0.444529	0.113148	0.0406151
-0.0138478	0.0988949	-0.0561808	-0.109526	-0.153576	-0.178885	-0.167821	-0.182956	-0.205622	-0.21708	-0.202033	-0.187228	-0.21489	-0.166834	-0.214344	-0.197565	-0.0294401	0.0170569	-0.0680252	-0.048114	-0.0329642	-0.0284538	-0.0840202	-0.0540865	0.0853477	0.0534573	0.0354128	0.0313893	-0.0648478	-0.0568595	-0.0174957	-0.0413124	-0.0413352	-0.0578704	0.0333159	0.0543086	0.146509	0.157479	0.218617	0.289658	0.0443215	0.0460664	0.28172	0.344103	0.157783	0.179759	0.39029	0.434805	0.108857	0.106082
0.0804004	0.271008	-0.147104	-0.158512	-0.14836	-0.170712	-0.230385	-0.173594	-0.157156	-0.119221	-0.181653	-0.126513	-0.19453	-0.200032	-0.150412	-0.133849	0.132908	0.192237	0.112933	0.1706	-0.0784378	-0.0480304	-0.179613	-0.178366	-0.13249	-0.164756	-0.157521	-0.161551	0.0679389	0.0994379	-0.13468	-0.165777	-0.086697	-0.0754161	-0.244931	-0.228183	0.0310968	0.0510004	-0.0377991	-0.0282228	-0.0066833	0.0311213	0.284958	0.245306	0.171157	0.164754	0.472864	0.374266	0.279255	0.272869
0.194309	0.207382	-0.027327	-0.223131	-0.10126	-0.183335	-0.124505	-0.254212	-0.074277	-0.135338	-0.0814508	-0.174248	-0.0989761	-0.234342	-0.0548459	-0.149669	0.0970879	0.109319	0.189485	0.110963	-0.0968961	-0.0803777	-0.0730564	-0.170711	-0.0948991	-0.176959	-0.120128	-0.153363	0.0579166	0.0372284	-0.094677	-0.168135	-0.110617	-0.166687	-0.178402	-0.217082	0.0393178	0.0451994	-0.0628671	-0.0505893	-0.0140556	-0.00845937	0.260699	0.242799	0.119546	0.0981058	0.382855	0.374742	0.221115	0.249744
-0.169043	-0.156412	-0.133733	0.199306	-0.0297065	0.127329	0.0494395	0.342921	0.0341389	0.202168	-0.0331736	0.145651	-0.020547	0.117334	-0.150369	0.0344199	-0.138857	-0.132171	-0.119454	-0.00911584	-0.102123	-0.0686524	-0.17718	0.00464639	-0.142277	-0.031956	-0.201134	-0.142296	-0.0679586	-0.0514359	-0.120368	-0.00447303	-0.0807097	0.0345916	-0.0983768	0.0159067	-0.0725448	-0.0363103	-0.101594	-0.102689	-0.102019	-0.0977437	-0.118788	-0.128982	-0.0856696	-0.0386046	-0.134739	-0.133554	-0.0813299	-0.0334649
0.0267165	-0.154376	0.187837	-0.0515124	0.157384	0.0242237	0.322759	0.0446497	0.237472	0.0402766	0.175214	-0.016105	0.202722	-0.0295761	0.0819197	-0.0934929	-0.145422	-0.177503	0.0494119	-0.102346	-0.0629342	-0.0669154	0.0478391	-0.0844862	-0.0216414	-0.0971117	-0.0576493	-0.10041	-0.0798033	-0.1609	-0.0629379	-0.136936	-0.100626	-0.165115	-0.00979089	-0.0372274	-0.0475562	-0.0920502	-0.0598687	-0.126161	-0.0832652	-0.118378	-0.0516265	-0.109545	-0.0724207	-0.161009	-0.109805	-0.100997	-0.0401997	-0.108784
-0.0638367	0.04389	-0.220944	-0.0154698	-0.135672	-0.0510236	-0.100188	0.0962216	-0.129858	-0.0106536	-0.0844357	0.0536289	-0.0796277	-0.032551	-0.182006	-0.062797	0.0635186	0.071142	0.0291243	0.168183	-0.0459579	-0.024703	-0.278571	-0.174437	-0.218214	-0.155715	-0.243706	-0.203768	0.0847666	0.115097	-0.164813	-0.118804	0.0281915	0.0986083	-0.245371	-0.144499	-0.0170143	0.00859508	-0.103839	-0.0836454	-0.0220462	-0.00241312	-0.0993139	-0.0997935	-0.0580222	-0.0175199	-0.053083	-0.075229	0.00526243	0.0257527
0.0832184	0.00487406	-0.0604754	-0.150377	-0.0770183	-0.119506	0.038756	-0.0624071	-0.0489217	-0.0761211	0.0359725	-0.0309431	0.0444968	-0.0872007	-0.0456917	-0.0898479	0.0496574	0.0143294	0.175513	0.129567	-0.0474975	-0.0535537	-0.156332	-0.195177	-0.179188	-0.207718	-0.197432	-0.211201	0.086811	0.0431551	-0.138234	-0.205607	0.0305234	-0.0297797	-0.235482	-0.209562	0.00471568	-0.0174782	-0.0891552	-0.11398	-0.0306975	-0.0417591	-0.0721635	-0.101308	-0.0996376	-0.112347	-0.0553157	-0.073785	0.0232585	-0.0227873
-0.141248	-0.118298	-0.030415	0.03945	-0.0706618	-0.00936688	-0.0861574	-0.0237441	-0.149933	-0.0836149	-0.121721	-0.070334	-0.147019	-0.0400082	-0.199414	-0.115011	-0.110674	-0.128316	-0.152915	-0.117689	-0.0531127	-0.0405116	-0.00684705	0.0668482	0.070855	0.0920532	0.0391519	0.063684	-0.127463	-0.132319	-0.0276739	0.00584917	-0.100026	-0.0752176	0.108676	0.122838	0.117553	0.124212	0.112484	0.109252	-0.0431803	-0.0197571	0.0788161	0.0774983	0.00348753	0.01211	0.0267991	0.033987	-0.0171786	-0.0590403
-0.101959	-0.1752	0.160525	-0.0208541	0.0392806	-0.0296102	0.0461048	-0.116268	-0.0546615	-0.128681	-0.0864474	-0.168841	-0.0901313	-0.115099	-0.0881032	-0.134158	-0.166282	-0.191373	-0.0881871	-0.167199	-0.0177531	-0.039853	0.1635	0.103657	0.194928	0.135216	0.144055	0.10835	-0.150783	-0.181579	0.0772358	0.038923	-0.115708	-0.176668	0.21069	0.13011	0.113521	0.0886436	0.144009	0.0952896	-0.0292399	-0.052993	0.112033	0.0876433	0.0258458	-0.0331813	0.0484364	0.0383314	-0.00364979	-0.0937411
-0.0415896	-0.0177764	-0.0727818	0.0269243	-0.0752866	-0.0281815	-0.0206406	0.0541009	-0.0408509	0.0107571	-0.0134431	0.0445594	-0.00708164	0.0203781	-0.0930828	-0.0248949	-0.0474404	-0.0385825	-0.0445001	-0.00710545	-0.0514187	-0.038393	-0.0826522	-0.0384743	-0.0805739	-0.0496124	-0.1086	-0.0876614	-0.0672897	-0.0427928	-0.0662259	-0.0349678	-0.00845388	0.00125865	-0.0385209	-0.0140556	0.00476029	0.0240481	-0.0274399	-0.0298894	-0.0478471	-0.0347935	-0.0291187	-0.0387571	-0.0311077	-0.00580031	-0.0384537	-0.0177867	-0.0137107	-0.00172642
-0.00268028	-0.0494956	-0.015387	-0.0292733	-0.049778	-0.0335361	0.0401419	0.000546773	-0.0256916	-0.00740106	0.0021832	-0.0128461	0.0263008	-0.0120318	-0.0726969	-0.0586766	-0.0786567	-0.0834613	-0.000809092	-0.0326916	-0.0310364	-0.0307023	-0.0598891	-0.0702582	-0.0636585	-0.0791945	-0.0888674	-0.102346	-0.0805552	-0.0890979	-0.0688086	-0.087883	-0.0154036	-0.0395774	-0.0206089	-0.00776766	-0.0083239	-0.00268984	-0.0455893	-0.0544626	-0.0703346	-0.0774569	-0.0166669	-0.0288827	-0.036928	-0.0389514	-0.0398069	-0.0102814	-0.00530918	-0.0125055
0.0316112	0.0467062	-0.00140054	-0.0212303	-0.0665256	-0.0586952	-0.0333571	-0.0448203	-0.0581345	-0.0596791	-0.0138272	-0.0204199	-0.0150326	-0.00862984	-0.0425623	-0.0520865	0.02292	-0.00504543	0.00333451	-0.00468289	-0.0223243	-0.036074	-0.01502	-0.00963184	0.010299	0.00772105	-0.0165768	-0.0165208	0.00874641	-0.0145183	0.0229394	0.0192794	0.0168936	0.00266982	0.025511	0.024554	0.0410111	0.0175825	0.0223112	0.0233447	-0.000571193	0.00511358	0.0223442	0.0372111	-0.0145597	-0.00431572	0.0295019	0.0385302	-0.0212166	-0.0210686
6.52695e-05	0.0415754	-0.0301372	-0.0508551	-0.134488	-0.151753	-0.0876132	-0.0946271	-0.122132	-0.113769	-0.0300425	-0.0428481	-0.0545652	-0.0344712	-0.0961122	-0.0764609	0.013961	-0.000199946	0.0370216	0.0469752	-0.0737983	-0.0781126	-0.00747705	0.000613598	0.000214251	-0.0144423	-0.0394737	-0.0365721	0.0366445	0.0198116	0.0037104	0.00844351	0.00449898	-0.00995911	0.0259817	0.0489046	0.166699	0.125595	0.125531	0.116849	0.0407492	0.0303956	0.0379254	0.0536975	-0.0158932	-0.0219698	0.106708	0.113747	-0.0660488	-0.0833549
-0.117084	-0.0765343	0.099652	-0.0233339	-0.035919	-0.0763322	-0.0945043	-0.18374	-0.162637	-0.219115	-0.232032	-0.273648	-0.226497	-0.20743	-0.233588	-0.252703	-0.174872	-0.167224	-0.0667696	-0.0841243	-0.0248756	-0.01665	0.0991652	0.0939801	0.261391	0.201178	0.177742	0.15625	-0.19594	-0.204413	0.0861789	0.0579933	-0.100972	-0.126203	0.30016	0.301212	0.16464	0.139358	0.207657	0.173553	-0.0381531	-0.0563563	0.360516	0.316546	0.240881	0.200573	0.300383	0.3773	0.0322179	-0.0383418
0.0623398	0.116179	-0.0168525	-0.119831	-0.0776989	-0.117992	-0.116865	-0.184808	-0.0870169	-0.0950014	-0.117841	-0.133737	-0.121493	-0.174036	-0.0996073	-0.105329	-0.00598713	0.0119831	0.138843	0.122033	-0.0811785	-0.047079	-0.00946232	-0.0626518	-0.0279302	-0.0765239	-0.0676328	-0.0878325	0.00888795	0.00296222	-0.0281996	-0.0769518	-0.0622018	-0.0835677	-0.0722218	-0.0684122	0.102701	0.0789856	-0.0126932	-0.0262521	-0.031882	0.00159574	0.207378	0.158271	0.0933975	0.0590064	0.271133	0.264513	0.0931257	0.0765866
0.0520271	0.0840842	-0.0297001	-0.0981095	-0.0549717	-0.0776468	-0.0547364	-0.0885965	-0.0263396	-0.0457076	-0.0320941	-0.0583835	-0.0419312	-0.0844701	-0.0734341	-0.0705896	-0.00691953	-0.0113715	0.104256	0.0677409	-0.0850415	-0.0677283	-0.0449022	-0.0717688	-0.0705375	-0.0923874	-0.0831194	-0.0985721	0.0145354	0.00580499	-0.0562001	-0.0698478	-0.0587832	-0.0578257	-0.0896135	-0.0823994	0.0691956	0.0735329	-0.0268695	-0.00827829	-0.0469787	-0.0369148	0.0705042	0.0495306	0.0217828	-0.00845045	0.11197	0.0775513	0.0393836	0.0233331
0.0304817	0.0515607	-0.018566	-0.0762948	-0.0570714	-0.068786	-0.0796728	-0.118746	-0.0715798	-0.0625552	-0.0479689	-0.0655774	-0.0601891	-0.0724972	-0.0554118	-0.0422453	-0.00849831	-0.0303026	0.066261	0.0454216	-0.0527448	-0.0450729	0.00586651	-0.0113881	-0.0125528	-0.0237946	-0.0332742	-0.0403586	-0.00989121	-0.0198613	-0.0129828	-0.0135886	-0.0222705	-0.0495301	-0.0375602	-0.0466526	0.069891	0.0752152	0.00591255	0.0303367	-0.00920292	-0.0228776	0.0911239	0.0885929	-0.00598354	-0.0291446	0.0976343	0.089406	0.0293314	0.0195363
-0.0101857	-0.0454334	0.0852977	-0.016136	-0.0176815	-0.0214503	-0.0249822	-0.108751	-0.0397398	-0.0442988	-0.0241892	-0.0681698	-0.0431292	-0.0287138	-0.00142256	-0.00675698	-0.086435	-0.127316	-0.0171031	-0.0879331	-0.0398516	-0.0419672	0.114532	0.105598	0.0986642	0.0743434	0.0736947	0.0561038	-0.0547933	-0.0834466	0.0626414	0.0583298	-0.0933605	-0.118742	0.0881929	0.0515214	0.130242	0.114127	0.0931595	0.0981349	0.0095289	0.0121991	0.15083	0.146703	-0.024559	-0.0606966	0.104869	0.0892487	-0.00178338	-0.0528956
0.00385282	-0.00862922	-0.00193544	-0.0582079	-0.0151185	-0.0466095	0.00238566	-0.0392572	-0.0282082	-0.037416	-0.000420179	-0.0169525	-0.00503494	-0.0214887	-0.0414866	-0.0442729	0.0108079	-0.00630672	0.0166284	-0.0029655	-0.0471927	-0.0404411	-0.00269583	-0.031826	-0.0148332	-0.028063	-0.0368741	-0.0515384	0.0292941	0.00738404	-0.000173878	-0.0222844	-0.0157829	-0.0521498	-0.0255966	-0.0519409	0.0586072	0.0426945	0.020134	0.0373773	-3.7105e-05	0.0118487	0.00163772	-0.0182711	-0.0202529	-0.0377463	0.000880113	-0.0284857	-0.0101874	-0.0257229
[truncated: 66 more columns]

## Sheet: Figure_1_D(MDD)
0	0.527062	-0.104502	-0.36298	-0.0826855	-0.187555	-0.0585646	-0.227487	-0.0204765	-0.176072	0.39451	0.183606	0.217373	0.0413464	0.0979944	-0.0603695	0.288604	0.228423	0.356553	0.162959	-0.0577218	-0.0860827	-0.185513	-0.342628	-0.270704	-0.359716	-0.130363	-0.152491	0.0829069	0.00487079	-0.301895	-0.366074	0.0169467	-0.109233	-0.257228	-0.306141	-0.0447585	-0.0928505	-0.0554113	-0.0790709	-0.0064478	-0.0442535	-0.0240501	0.000898851	-0.131108	-0.160297	0.0869126	0.056812	0.0785627	0.057838
0.527062	0	-0.357164	-0.306046	-0.220106	-0.240718	-0.362517	-0.239442	-0.228776	-0.20689	0.0673649	0.148439	-0.0683101	-0.0437754	-0.101578	-0.00844998	0.415255	0.491952	0.207684	0.372192	0.010946	-0.00981399	-0.335661	-0.349237	-0.270501	-0.305925	-0.159335	-0.136664	0.155983	0.195533	-0.283043	-0.307991	0.145268	0.125541	-0.354023	-0.331458	-0.0748895	-0.0689012	-0.0899428	-0.0429005	0.0700849	0.0791841	0.0172777	0.0693421	-0.0788287	-0.0108786	0.172099	0.146397	0.143026	0.177879
-0.104502	-0.357164	0	0.306439	0.291492	0.0341158	0.489989	-0.104976	0.193567	-0.0971926	-0.0902016	-0.358728	-0.0436963	-0.248875	0.214573	-0.0621081	-0.337027	-0.387368	0.124644	-0.159298	0.0459128	0.00146094	0.614166	0.409743	0.468373	0.331175	0.373094	0.247372	-0.253904	-0.337268	0.433947	0.267446	-0.101326	-0.247879	0.40854	0.185167	0.00589688	-0.0602318	0.107978	-0.010171	-0.0729187	-0.133376	0.0458984	-0.0179105	0.00464782	-0.14897	-0.0662081	-0.0489238	-0.10242	-0.173045
-0.36298	-0.306046	0.306439	0	0.0593353	0.257305	0.202399	0.518026	0.0180789	0.230718	-0.271014	-0.0138344	-0.240391	0.0320499	-0.0887767	0.13008	-0.321068	-0.321351	-0.10105	0.0227335	-0.0188932	0.0185878	0.176473	0.476253	0.155536	0.347554	0.0506661	0.118452	-0.170898	-0.138121	0.27043	0.42016	0.00760175	0.157251	0.165526	0.233236	-0.119286	-0.0636869	-0.0930141	-0.0283084	-0.0895184	-0.0598668	-0.182875	-0.178467	-0.105384	-0.0510296	-0.262462	-0.233562	-0.241563	-0.182322
-0.0826855	-0.220106	0.291492	0.0593353	0	0.567967	0.265827	0.0242191	0.516188	0.230389	0.00350984	-0.172609	0.0634449	-0.0826481	0.197125	-0.0133595	-0.223759	-0.221205	-0.0372568	-0.19465	0.32268	0.290408	0.189496	0.061918	0.365248	0.291685	0.400172	0.400248	-0.204266	-0.24465	0.0647887	-0.0160923	-0.188869	-0.231488	0.161789	0.0799345	-0.0553053	-0.144824	0.0716077	-0.0213484	-0.0901259	-0.126809	-0.0226255	-0.0838037	0.0627901	-0.043047	-0.0920361	-0.103761	0.00450239	-0.000397429
-0.187555	-0.240718	0.0341158	0.257305	0.567967	0	0.0631592	0.291046	0.34474	0.540854	-0.0669105	-0.0158246	-0.00524786	0.0563154	0.0819702	0.115925	-0.215591	-0.235417	-0.138537	-0.176669	0.299201	0.337173	0.0575036	0.153334	0.237085	0.386558	0.285145	0.443343	-0.203339	-0.175003	-0.0326446	0.0539636	-0.229418	-0.117204	0.0699293	0.13799	-0.0857388	-0.108221	0.0343989	0.0262773	-0.116161	-0.103322	-0.108836	-0.14164	-0.016024	-0.0196889	-0.175627	-0.162263	-0.0485789	0.0144743
-0.0585646	-0.362517	0.489989	0.202399	0.265827	0.0631592	0	0.368779	0.396476	0.10753	0.278369	0.0279997	0.377644	0.0752691	0.158208	-0.0455995	-0.220062	-0.321711	0.0521074	-0.180444	-0.0452332	-0.0993003	0.118069	-0.0299403	0.0023376	-0.0612443	-0.0839373	-0.114698	-0.0407126	-0.166442	0.140859	0.0530813	0.0284056	-0.0447716	0.0546389	0.00082586	-0.154012	-0.195855	-0.122544	-0.198007	-0.159603	-0.180397	-0.17437	-0.208795	-0.0896168	-0.181577	-0.225453	-0.245105	-0.137767	-0.191304
-0.227487	-0.239442	-0.104976	0.518026	0.0242191	0.291046	0.368779	0	0.220647	0.507979	0.130233	0.434256	0.194775	0.442922	-0.0655349	0.186136	-0.135867	-0.186534	-0.202565	-0.0841207	-0.0977127	-0.062772	-0.234687	0.000977577	-0.218264	-0.0025546	-0.285445	-0.178686	0.0271767	0.0509163	-0.0240812	0.182142	0.0527326	0.291447	-0.120653	0.0749036	-0.209706	-0.13473	-0.209346	-0.12978	-0.117137	-0.0649337	-0.323397	-0.305577	-0.21628	-0.0964891	-0.338868	-0.348682	-0.234004	-0.158059
-0.0204765	-0.228776	0.193567	0.0180789	0.516188	0.34474	0.396476	0.220647	0	0.526972	0.332012	0.123412	0.437217	0.200258	0.413022	0.127543	-0.180372	-0.213183	-0.0614364	-0.23648	-0.0322493	-0.0411971	0.158804	-0.00255489	0.0158006	-0.0253143	0.0176733	-0.00518682	-0.110255	-0.159055	-0.0377556	-0.0497145	-0.217931	-0.204607	0.0547378	-0.013058	-0.0744761	-0.154488	-0.0779175	-0.163294	-0.113664	-0.161475	-0.135881	-0.178316	-0.117527	-0.199742	-0.180558	-0.19412	-0.122139	-0.118253
-0.176072	-0.20689	-0.0971926	0.230718	0.230389	0.540854	0.10753	0.507979	0.526972	0	0.136197	0.320218	0.209189	0.367437	0.225145	0.352762	-0.135826	-0.155822	-0.136714	-0.118465	-0.000519906	0.0459744	-0.0221553	0.106224	-0.0626655	0.0811844	-0.0778463	0.00343247	-0.0356546	0.0118788	-0.0615262	0.107426	-0.153723	0.0194396	-0.0846288	0.0139751	-0.131969	-0.129902	-0.156643	-0.119978	-0.0865619	-0.0568431	-0.201459	-0.225852	-0.185591	-0.154855	-0.232151	-0.236808	-0.153948	-0.080156
0.39451	0.0673649	-0.0902016	-0.271014	0.00350984	-0.0669105	0.278369	0.130233	0.332012	0.136197	0	0.535882	0.770781	0.469413	0.343286	0.11621	0.258292	0.121296	0.156803	-0.0668745	-0.173148	-0.166391	-0.124476	-0.303276	-0.360651	-0.405723	-0.231425	-0.260574	0.199839	0.0783211	-0.237839	-0.246583	-0.0230324	-0.0683149	-0.217074	-0.224081	-0.0516135	-0.0838623	-0.115077	-0.142614	-0.0435797	-0.0662436	-0.223812	-0.196557	-0.251199	-0.276518	-0.169654	-0.219048	-0.130032	-0.13822
0.183606	0.148439	-0.358728	-0.0138344	-0.172609	-0.0158246	0.0279997	0.434256	0.123412	0.320218	0.535882	0	0.438532	0.716592	0.12145	0.362742	0.237323	0.232131	0.00478725	0.0946296	-0.161441	-0.114122	-0.294178	-0.196734	-0.454216	-0.341799	-0.367155	-0.318221	0.294301	0.313981	-0.224411	-0.0975101	0.0541868	0.199056	-0.343939	-0.214049	-0.0812432	-0.0475483	-0.180576	-0.107111	0.0308051	0.0564342	-0.319835	-0.262352	-0.319455	-0.211107	-0.242897	-0.278639	-0.188024	-0.137206
0.217373	-0.0683101	-0.0436963	-0.240391	0.0634449	-0.00524786	0.377644	0.194775	0.437217	0.209189	0.770781	0.438532	0	0.525648	0.46534	0.2108	0.122769	0.0084674	0.0678849	-0.123272	-0.139927	-0.138341	-0.0790765	-0.260819	-0.311049	-0.34514	-0.202274	-0.240503	0.202991	0.0760906	-0.172815	-0.211724	-0.0116507	-0.057104	-0.187509	-0.202844	-0.0228368	-0.0694156	-0.102098	-0.13577	-0.0288	-0.0613303	-0.240347	-0.234042	-0.238765	-0.27144	-0.205458	-0.240325	-0.135247	-0.144357
0.0413464	-0.0437754	-0.248875	0.0320499	-0.0826481	0.0563154	0.0752691	0.442922	0.200258	0.367437	0.469413	0.716592	0.525648	0	0.233196	0.470311	0.0496202	0.0226516	-0.0764639	-0.0289866	-0.141512	-0.113795	-0.135427	-0.0376532	-0.316557	-0.204166	-0.198795	-0.165821	0.154679	0.162055	-0.154838	-0.0154302	-0.0150213	0.11614	-0.183382	-0.0799293	-0.0455572	-0.0170428	-0.126954	-0.0677383	-0.00167427	0.0213791	-0.25895	-0.210459	-0.296553	-0.212376	-0.250969	-0.281967	-0.230215	-0.192028
0.0979944	-0.101578	0.214573	-0.0887767	0.197125	0.0819702	0.158208	-0.0655349	0.413022	0.225145	0.343286	0.12145	0.46534	0.233196	0	0.548453	-0.0267607	-0.0569468	0.247879	0.0368642	0.0452573	0.00755731	0.348701	0.134957	-0.00810225	-0.0517526	0.103667	0.0242205	0.204877	0.126705	0.189914	0.111845	-0.0347238	-0.127764	-0.0525683	-0.186952	0.0587424	-0.043981	-0.00107984	-0.0873015	0.0781279	0.0154395	-0.178966	-0.212368	-0.223325	-0.32445	-0.190726	-0.237821	-0.186239	-0.167075
-0.0603695	-0.00844998	-0.0621081	0.13008	-0.0133595	0.115925	-0.0455995	0.186136	0.127543	0.352762	0.11621	0.362742	0.2108	0.470311	0.548453	0	0.0162193	0.0315409	0.123186	0.194128	0.0657179	0.0685678	0.103589	0.214205	-0.116996	-0.00771468	-0.0482698	-0.0253567	0.289222	0.359276	0.199657	0.260897	0.090419	0.142591	-0.215295	-0.190831	0.00854533	0.0149491	-0.0788309	-0.0391343	0.147052	0.143918	-0.275664	-0.259269	-0.278926	-0.258201	-0.262933	-0.297095	-0.22569	-0.177637
0.288604	0.415255	-0.337027	-0.321068	-0.223759	-0.215591	-0.220062	-0.135867	-0.180372	-0.135826	0.258292	0.237323	0.122769	0.0496202	-0.0267607	0.0162193	0	0.710723	0.15731	0.241738	-0.0470417	-0.0365605	-0.36094	-0.379165	-0.310928	-0.33982	-0.265818	-0.247508	0.556944	0.489395	-0.159252	-0.175325	0.267657	0.220468	-0.369067	-0.334186	0.0222205	0.0199988	-0.0607633	-0.0588347	0.145993	0.179044	-0.114873	-0.0502657	-0.134171	-0.0928452	0.0581767	0.00315122	0.0105951	0.0107658
0.228423	0.491952	-0.387368	-0.321351	-0.221205	-0.235417	-0.321711	-0.186534	-0.213183	-0.155822	0.121296	0.232131	0.0084674	0.0226516	-0.0569468	0.0315409	0.710723	0	0.118879	0.285807	-0.0537941	-0.0181543	-0.367161	-0.394829	-0.281533	-0.313308	-0.235607	-0.228636	0.49088	0.569461	-0.164201	-0.179521	0.258212	0.255594	-0.336121	-0.311498	0.00861345	0.01177	-0.0656112	-0.035899	0.163398	0.20182	-0.0690483	-0.0113502	-0.0672927	-0.0191703	0.0968285	0.0418839	0.0587299	0.0840712
0.356553	0.207684	0.124644	-0.10105	-0.0372568	-0.138537	0.0521074	-0.202565	-0.0614364	-0.136714	0.156803	0.00478725	0.0678849	-0.0764639	0.247879	0.123186	0.15731	0.118879	0	0.646011	-0.000179392	-0.028785	0.0946315	-0.051572	-0.167773	-0.235648	-0.12897	-0.163818	0.268086	0.192343	0.054703	-0.0603856	0.196386	0.0581391	-0.247494	-0.271867	-0.053659	-0.0905847	-0.139224	-0.14331	0.0572484	0.0450045	-0.0936384	-0.121465	-0.131247	-0.196839	-0.0592004	-0.0986207	-0.0867308	-0.0843808
0.162959	0.372192	-0.159298	0.0227335	-0.19465	-0.176669	-0.180444	-0.0841207	-0.23648	-0.118465	-0.0668745	0.0946296	-0.123272	-0.0289866	0.0368642	0.194128	0.241738	0.285807	0.646011	0	-0.0248657	-0.0143715	-0.125187	-0.0849921	-0.271167	-0.24174	-0.252082	-0.238281	0.354387	0.385651	-0.00529526	-0.0220334	0.367423	0.362396	-0.366996	-0.288322	-0.0546024	-0.0380727	-0.171474	-0.0941822	0.122214	0.163286	-0.162166	-0.176723	-0.132858	-0.122826	-0.0833724	-0.112373	-0.0937466	-0.0418026
-0.0577218	0.010946	0.0459128	-0.0188932	0.32268	0.299201	-0.0452332	-0.0977127	-0.0322493	-0.000519906	-0.173148	-0.161441	-0.139927	-0.141512	0.0452573	0.0657179	-0.0470417	-0.0537941	-0.000179392	-0.0248657	0	0.701666	0.0375658	0.0453583	0.289427	0.326924	0.394321	0.449033	-0.0413829	-0.0201662	0.177163	0.0825795	0.000409165	-0.0446259	-8.56351e-05	-0.00740162	0.0532941	0.0194076	0.228353	0.181948	0.176448	0.117847	0.00518316	-0.0114282	0.0333318	0.0316514	-0.024863	-0.0144181	0.0610382	0.0667131
-0.0860827	-0.00981399	0.00146094	0.0185878	0.290408	0.337173	-0.0993003	-0.062772	-0.0411971	0.0459744	-0.166391	-0.114122	-0.138341	-0.113795	0.00755731	0.0685678	-0.0365605	-0.0181543	-0.028785	-0.0143715	0.701666	0	-0.000144824	0.0356595	0.262329	0.331592	0.37252	0.502446	-0.044598	-0.00985684	0.122098	0.0810396	-0.0366682	-0.0334458	-0.0066055	0.00458628	0.0311726	0.0284537	0.188873	0.18927	0.13036	0.140211	-0.0539616	-0.0591639	-0.00855801	0.0114718	-0.0597741	-0.0472256	0.0434628	0.061711
-0.185513	-0.335661	0.614166	0.176473	0.189496	0.0575036	0.118069	-0.234687	0.158804	-0.0221553	-0.124476	-0.294178	-0.0790765	-0.135427	0.348701	0.103589	-0.36094	-0.367161	0.0946315	-0.125187	0.0375658	-0.000144824	0	0.739017	0.50761	0.391745	0.47377	0.331069	-0.28686	-0.317066	0.465832	0.369857	-0.21451	-0.308184	0.476544	0.221934	0.0971046	0.0251221	0.106144	0.0242756	-0.0466928	-0.0950417	0.0817499	0.0246081	0.0388513	-0.126543	-0.0645302	-0.0345823	-0.143619	-0.182095
-0.342628	-0.349237	0.409743	0.476253	0.061918	0.153334	-0.0299403	0.000977577	-0.00255489	0.106224	-0.303276	-0.196734	-0.260819	-0.0376532	0.134957	0.214205	-0.379165	-0.394829	-0.051572	-0.0849921	0.0453583	0.0356595	0.739017	0	0.450039	0.521836	0.401985	0.355668	-0.297291	-0.285279	0.419393	0.486442	-0.212777	-0.175254	0.443619	0.320662	0.0823313	0.08305	0.0916074	0.112388	-0.027902	-0.0308144	0.0203844	-0.00401059	0.0201756	-0.0608819	-0.129493	-0.0797379	-0.186265	-0.191603
-0.270704	-0.270501	0.468373	0.155536	0.365248	0.237085	0.0023376	-0.218264	0.0158006	-0.0626655	-0.360651	-0.454216	-0.311049	-0.316557	-0.00810225	-0.116996	-0.310928	-0.281533	-0.167773	-0.271167	0.289427	0.262329	0.50761	0.450039	0	0.805405	0.719105	0.629452	-0.314142	-0.314515	0.507758	0.365356	-0.165519	-0.236052	0.549803	0.387516	0.118644	0.0650272	0.298677	0.218084	0.00782289	0.00433067	0.220929	0.188427	0.18741	0.060177	0.0906096	0.140522	0.0120581	-0.0548996
-0.359716	-0.305925	0.331175	0.347554	0.291685	0.386558	-0.0612443	-0.0025546	-0.0253143	0.0811844	-0.405723	-0.341799	-0.34514	-0.204166	-0.0517526	-0.00771468	-0.33982	-0.313308	-0.235648	-0.24174	0.326924	0.331592	0.391745	0.521836	0.805405	0	0.627143	0.648899	-0.296153	-0.254663	0.501139	0.495707	-0.140071	-0.101791	0.488234	0.435692	0.0817811	0.0724206	0.26648	0.240566	0.00704849	0.0307463	0.129657	0.118532	0.140506	0.0821227	-0.0157727	0.0560657	-0.0661274	-0.094085
-0.130363	-0.159335	0.373094	0.0506661	0.400172	0.285145	-0.0839373	-0.285445	0.0176733	-0.0778463	-0.231425	-0.367155	-0.202274	-0.198795	0.103667	-0.0482698	-0.265818	-0.235607	-0.12897	-0.252082	0.394321	0.37252	0.47377	0.401985	0.719105	0.627143	0	0.852057	-0.372289	-0.353207	0.267395	0.167353	-0.269071	-0.334372	0.496318	0.330238	0.147827	0.105169	0.355365	0.295251	0.027776	0.027621	0.199828	0.152343	0.110173	-0.0100886	0.0667926	0.0952698	0.00597623	-0.0488502
-0.152491	-0.136664	0.247372	0.118452	0.400248	0.443343	-0.114698	-0.178686	-0.00518682	0.00343247	-0.260574	-0.318221	-0.240503	-0.165821	0.0242205	-0.0253567	-0.247508	-0.228636	-0.163818	-0.238281	0.449033	0.502446	0.331069	0.355668	0.629452	0.648899	0.852057	0	-0.359773	-0.331388	0.188218	0.155964	-0.259669	-0.267474	0.399907	0.31874	0.120495	0.0942297	0.349086	0.313221	0.0165461	0.037151	0.139056	0.119611	0.0792562	0.0202547	0.0336732	0.0612339	0.00898777	-0.00519441
0.0829069	0.155983	-0.253904	-0.170898	-0.204266	-0.203339	-0.0407126	0.0271767	-0.110255	-0.0356546	0.199839	0.294301	0.202991	0.154679	0.204877	0.289222	0.556944	0.49088	0.268086	0.354387	-0.0413829	-0.044598	-0.28686	-0.297291	-0.314142	-0.296153	-0.372289	-0.359773	0	0.810068	0.140299	0.112948	0.413411	0.392042	-0.414023	-0.355807	0.0784094	0.0675211	-0.110864	-0.0800713	0.280284	0.282154	-0.221359	-0.197657	-0.189288	-0.162031	-0.072739	-0.174043	-0.105934	-0.123864
0.00487079	0.195533	-0.337268	-0.138121	-0.24465	-0.175003	-0.166442	0.0509163	-0.159055	0.0118788	0.0783211	0.313981	0.0760906	0.162055	0.126705	0.359276	0.489395	0.569461	0.192343	0.385651	-0.0201662	-0.00985684	-0.317066	-0.285279	-0.314515	-0.254663	-0.353207	-0.331388	0.810068	0	0.119062	0.144181	0.402254	0.45442	-0.405231	-0.324857	0.0766063	0.110537	-0.0993517	-0.0298849	0.29307	0.335402	-0.215175	-0.19604	-0.166641	-0.122551	-0.0819915	-0.160411	-0.0847505	-0.0987759
-0.301895	-0.283043	0.433947	0.27043	0.0647887	-0.0326446	0.140859	-0.0240812	-0.0377556	-0.0615262	-0.237839	-0.224411	-0.172815	-0.154838	0.189914	0.199657	-0.159252	-0.164201	0.054703	-0.00529526	0.177163	0.122098	0.465832	0.419393	0.507758	0.501139	0.267395	0.188218	0.140299	0.119062	0	0.818577	0.209571	0.140187	0.310887	0.182898	0.0571479	0.0326425	0.0550931	0.0277872	0.0894679	0.0822447	0.000737444	-0.021577	0.0674328	-0.0458908	-0.0951748	-0.0842651	-0.131861	-0.215653
-0.366074	-0.307991	0.267446	0.42016	-0.0160923	0.0539636	0.0530813	0.182142	-0.0497145	0.107426	-0.246583	-0.0975101	-0.211724	-0.0154302	0.111845	0.260897	-0.175325	-0.179521	-0.0603856	-0.0220334	0.0825795	0.0810396	0.369857	0.486442	0.365356	0.495707	0.167353	0.155964	0.112948	0.144181	0.818577	0	0.172852	0.226187	0.279922	0.224201	0.0171316	0.0316957	-0.0148398	0.0110849	0.0655036	0.0770041	-0.0536849	-0.0620246	0.0292382	-0.0263502	-0.152768	-0.142684	-0.181073	-0.255401
0.0169467	0.145268	-0.101326	0.00760175	-0.188869	-0.229418	0.0284056	0.0527326	-0.217931	-0.153723	-0.0230324	0.0541868	-0.0116507	-0.0150213	-0.0347238	0.090419	0.267657	0.258212	0.196386	0.367423	0.000409165	-0.0366682	-0.21451	-0.212777	-0.165519	-0.140071	-0.269071	-0.259669	0.413411	0.402254	0.209571	0.172852	0	0.794554	-0.13306	-0.0570605	-0.103729	-0.084418	-0.124141	-0.0725461	0.162185	0.180662	-0.226352	-0.198462	-0.0852857	-0.0491367	-0.185246	-0.217147	-0.148173	-0.117942
-0.109233	0.125541	-0.247879	0.157251	-0.231488	-0.117204	-0.0447716	0.291447	-0.204607	0.0194396	-0.0683149	0.199056	-0.057104	0.11614	-0.127764	0.142591	0.220468	0.255594	0.0581391	0.362396	-0.0446259	-0.0334458	-0.308184	-0.175254	-0.236052	-0.101791	-0.334372	-0.267474	0.392042	0.45442	0.140187	0.226187	0.794554	0	-0.137836	0.031976	-0.134705	-0.0641464	-0.148162	-0.0495123	0.141734	0.201245	-0.309583	-0.260003	-0.117942	-0.0265553	-0.250862	-0.268087	-0.209626	-0.155606
-0.257228	-0.354023	0.40854	0.165526	0.161789	0.0699293	0.0546389	-0.120653	0.0547378	-0.0846288	-0.217074	-0.343939	-0.187509	-0.183382	-0.0525683	-0.215295	-0.369067	-0.336121	-0.247494	-0.366996	-8.56351e-05	-0.0066055	0.476544	0.443619	0.549803	0.488234	0.496318	0.399907	-0.414023	-0.405231	0.310887	0.279922	-0.13306	-0.137836	0	0.770655	0.0741902	0.05326	0.175704	0.112853	-0.0867364	-0.101375	0.186783	0.158417	0.28128	0.147305	-0.0126651	0.04964	-0.116302	-0.171938
-0.306141	-0.331458	0.185167	0.233236	0.0799345	0.13799	0.00082586	0.0749036	-0.013058	0.0139751	-0.224081	-0.214049	-0.202844	-0.0799293	-0.186952	-0.190831	-0.334186	-0.311498	-0.271867	-0.288322	-0.00740162	0.00458628	0.221934	0.320662	0.387516	0.435692	0.330238	0.31874	-0.355807	-0.324857	0.182898	0.224201	-0.0570605	0.031976	0.770655	0	0.0447332	0.0706007	0.130193	0.128741	-0.0609232	-0.0527036	0.0897826	0.0999382	0.245945	0.215985	-0.0673893	0.0109289	-0.145403	-0.145865
-0.0447585	-0.0748895	0.00589688	-0.119286	-0.0553053	-0.0857388	-0.154012	-0.209706	-0.0744761	-0.131969	-0.0516135	-0.0812432	-0.0228368	-0.0455572	0.0587424	0.00854533	0.0222205	0.00861345	-0.053659	-0.0546024	0.0532941	0.0311726	0.0971046	0.0823313	0.118644	0.0817811	0.147827	0.120495	0.0784094	0.0766063	0.0571479	0.0171316	-0.103729	-0.134705	0.0741902	0.0447332	0	0.550746	0.482595	0.383636	0.407661	0.330009	0.0470278	0.049878	-0.0612568	-0.102051	0.0923159	0.0618207	-0.0694603	-0.129709
-0.0928505	-0.0689012	-0.0602318	-0.0636869	-0.144824	-0.108221	-0.195855	-0.13473	-0.154488	-0.129902	-0.0838623	-0.0475483	-0.0694156	-0.0170428	-0.043981	0.0149491	0.0199988	0.01177	-0.0905847	-0.0380727	0.0194076	0.0284537	0.0251221	0.08305	0.0650272	0.0724206	0.105169	0.0942297	0.0675211	0.110537	0.0326425	0.0316957	-0.084418	-0.0641464	0.05326	0.0706007	0.550746	0	0.350096	0.520632	0.291728	0.436932	0.0261483	0.070529	-0.0873706	-0.0824693	0.0780811	0.0900017	-0.0964593	-0.122383
-0.0554113	-0.0899428	0.107978	-0.0930141	0.0716077	0.0343989	-0.122544	-0.209346	-0.0779175	-0.156643	-0.115077	-0.180576	-0.102098	-0.126954	-0.00107984	-0.0788309	-0.0607633	-0.0656112	-0.139224	-0.171474	0.228353	0.188873	0.106144	0.0916074	0.298677	0.26648	0.355365	0.349086	-0.110864	-0.0993517	0.0550931	-0.0148398	-0.124141	-0.148162	0.175704	0.130193	0.482595	0.350096	0	0.650757	0.320816	0.218856	0.107962	0.103628	0.000939835	-0.0500549	0.145085	0.131636	-0.0384213	-0.0820792
-0.0790709	-0.0429005	-0.010171	-0.0283084	-0.0213484	0.0262773	-0.198007	-0.12978	-0.163294	-0.119978	-0.142614	-0.107111	-0.13577	-0.0677383	-0.0873015	-0.0391343	-0.0588347	-0.035899	-0.14331	-0.0941822	0.181948	0.18927	0.0242756	0.112388	0.218084	0.240566	0.295251	0.313221	-0.0800713	-0.0298849	0.0277872	0.0110849	-0.0725461	-0.0495123	0.112853	0.128741	0.383636	0.520632	0.650757	0	0.313357	0.392393	0.0627745	0.0885779	-0.0495794	-0.0584546	0.102814	0.127904	-0.092593	-0.0902826
-0.0064478	0.0700849	-0.0729187	-0.0895184	-0.0901259	-0.116161	-0.159603	-0.117137	-0.113664	-0.0865619	-0.0435797	0.0308051	-0.0288	-0.00167427	0.0781279	0.147052	0.145993	0.163398	0.0572484	0.122214	0.176448	0.13036	-0.0466928	-0.027902	0.00782289	0.00704849	0.027776	0.0165461	0.280284	0.29307	0.0894679	0.0655036	0.162185	0.141734	-0.0867364	-0.0609232	0.407661	0.291728	0.320816	0.313357	0	0.568603	-0.0759358	-0.0625878	-0.127398	-0.115559	-0.0344532	-0.0468181	-0.100963	-0.0843214
-0.0442535	0.0791841	-0.133376	-0.0598668	-0.126809	-0.103322	-0.180397	-0.0649337	-0.161475	-0.0568431	-0.0662436	0.0564342	-0.0613303	0.0213791	0.0154395	0.143918	0.179044	0.20182	0.0450045	0.163286	0.117847	0.140211	-0.0950417	-0.0308144	0.00433067	0.0307463	0.027621	0.037151	0.282154	0.335402	0.0822447	0.0770041	0.180662	0.201245	-0.101375	-0.0527036	0.330009	0.436932	0.218856	0.392393	0.568603	0	-0.12359	-0.0928335	-0.153177	-0.134243	-0.051055	-0.0595591	-0.0915169	-0.0941781
-0.0240501	0.0172777	0.0458984	-0.182875	-0.0226255	-0.108836	-0.17437	-0.323397	-0.135881	-0.201459	-0.223812	-0.319835	-0.240347	-0.25895	-0.178966	-0.275664	-0.114873	-0.0690483	-0.0936384	-0.162166	0.00518316	-0.0539616	0.0817499	0.0203844	0.220929	0.129657	0.199828	0.139056	-0.221359	-0.215175	0.000737444	-0.0536849	-0.226352	-0.309583	0.186783	0.0897826	0.0470278	0.0261483	0.107962	0.0627745	-0.0759358	-0.12359	0	0.826318	0.502456	0.419752	0.745747	0.713317	0.372297	0.261465
0.000898851	0.0693421	-0.0179105	-0.178467	-0.0838037	-0.14164	-0.208795	-0.305577	-0.178316	-0.225852	-0.196557	-0.262352	-0.234042	-0.210459	-0.212368	-0.259269	-0.0502657	-0.0113502	-0.121465	-0.176723	-0.0114282	-0.0591639	0.0246081	-0.00401059	0.188427	0.118532	0.152343	0.119611	-0.197657	-0.19604	-0.021577	-0.0620246	-0.198462	-0.260003	0.158417	0.0999382	0.049878	0.070529	0.103628	0.0885779	-0.0625878	-0.0928335	0.826318	0	0.461495	0.49635	0.710037	0.767575	0.361493	0.320537
-0.131108	-0.0788287	0.00464782	-0.105384	0.0627901	-0.016024	-0.0896168	-0.21628	-0.117527	-0.185591	-0.251199	-0.319455	-0.238765	-0.296553	-0.223325	-0.278926	-0.134171	-0.0672927	-0.131247	-0.132858	0.0333318	-0.00855801	0.0388513	0.0201756	0.18741	0.140506	0.110173	0.0792562	-0.189288	-0.166641	0.0674328	0.0292382	-0.0852857	-0.117942	0.28128	0.245945	-0.0612568	-0.0873706	0.000939835	-0.0495794	-0.127398	-0.153177	0.502456	0.461495	0	0.782165	0.356659	0.358417	0.53137	0.386305
-0.160297	-0.0108786	-0.14897	-0.0510296	-0.043047	-0.0196889	-0.181577	-0.0964891	-0.199742	-0.154855	-0.276518	-0.211107	-0.27144	-0.212376	-0.32445	-0.258201	-0.0928452	-0.0191703	-0.196839	-0.122826	0.0316514	0.0114718	-0.126543	-0.0608819	0.060177	0.0821227	-0.0100886	0.0202547	-0.162031	-0.122551	-0.0458908	-0.0263502	-0.0491367	-0.0265553	0.147305	0.215985	-0.102051	-0.0824693	-0.0500549	-0.0584546	-0.115559	-0.134243	0.419752	0.49635	0.782165	0	0.335773	0.399485	0.490662	0.561205
0.0869126	0.172099	-0.0662081	-0.262462	-0.0920361	-0.175627	-0.225453	-0.338868	-0.180558	-0.232151	-0.169654	-0.242897	-0.205458	-0.250969	-0.190726	-0.262933	0.0581767	0.0968285	-0.0592004	-0.0833724	-0.024863	-0.0597741	-0.0645302	-0.129493	0.0906096	-0.0157727	0.0667926	0.0336732	-0.072739	-0.0819915	-0.0951748	-0.152768	-0.185246	-0.250862	-0.0126651	-0.0673893	0.0923159	0.0780811	0.145085	0.102814	-0.0344532	-0.051055	0.745747	0.710037	0.356659	0.335773	0	0.80698	0.414038	0.317243
0.056812	0.146397	-0.0489238	-0.233562	-0.103761	-0.162263	-0.245105	-0.348682	-0.19412	-0.236808	-0.219048	-0.278639	-0.240325	-0.281967	-0.237821	-0.297095	0.00315122	0.0418839	-0.0986207	-0.112373	-0.0144181	-0.0472256	-0.0345823	-0.0797379	0.140522	0.0560657	0.0952698	0.0612339	-0.174043	-0.160411	-0.0842651	-0.142684	-0.217147	-0.268087	0.04964	0.0109289	0.0618207	0.0900017	0.131636	0.127904	-0.0468181	-0.0595591	0.713317	0.767575	0.358417	0.399485	0.80698	0	0.376466	0.334568
0.0785627	0.143026	-0.10242	-0.241563	0.00450239	-0.0485789	-0.137767	-0.234004	-0.122139	-0.153948	-0.130032	-0.188024	-0.135247	-0.230215	-0.186239	-0.22569	0.0105951	0.0587299	-0.0867308	-0.0937466	0.0610382	0.0434628	-0.143619	-0.186265	0.0120581	-0.0661274	0.00597623	0.00898777	-0.105934	-0.0847505	-0.131861	-0.181073	-0.148173	-0.209626	-0.116302	-0.145403	-0.0694603	-0.0964593	-0.0384213	-0.092593	-0.100963	-0.0915169	0.372297	0.361493	0.53137	0.490662	0.414038	0.376466	0	0.62174
0.057838	0.177879	-0.173045	-0.182322	-0.000397429	0.0144743	-0.191304	-0.158059	-0.118253	-0.080156	-0.13822	-0.137206	-0.144357	-0.192028	-0.167075	-0.177637	0.0107658	0.0840712	-0.0843808	-0.0418026	0.0667131	0.061711	-0.182095	-0.191603	-0.0548996	-0.094085	-0.0488502	-0.00519441	-0.123864	-0.0987759	-0.215653	-0.255401	-0.117942	-0.155606	-0.171938	-0.145865	-0.129709	-0.122383	-0.0820792	-0.0902826	-0.0843214	-0.0941781	0.261465	0.320537	0.386305	0.561205	0.317243	0.334568	0.62174	0
-0.0148535	-0.066267	0.0540522	-0.111677	0.0618996	-0.0320929	0.00782655	-0.14899	-0.0260917	-0.161753	-0.0943319	-0.18232	-0.0921821	-0.140526	-0.21406	-0.296509	-0.151969	-0.138507	-0.279451	-0.338961	0.0286111	-0.00747439	-0.0374763	-0.0668122	0.170742	0.0935431	0.181178	0.170544	-0.295765	-0.306511	-0.136359	-0.173175	-0.217302	-0.28067	0.105646	0.0556858	-0.0322562	-0.0225018	0.0993745	0.0582722	-0.103823	-0.0924785	0.349125	0.353333	0.266925	0.258667	0.308655	0.29656	0.529236	0.366681
-0.0302133	0.0158392	-0.0778508	-0.0301652	0.016164	0.0517419	-0.0633382	-0.0260788	-0.078372	-0.0731372	-0.135291	-0.0950664	-0.123432	-0.135474	-0.226075	-0.221673	-0.110184	-0.0523503	-0.224217	-0.213412	0.038375	0.0494945	-0.139223	-0.0917167	0.0537512	0.0498168	0.0520604	0.104655	-0.237995	-0.236021	-0.208741	-0.20652	-0.167301	-0.156771	-0.0522318	-0.0194027	-0.10462	-0.0764236	0.00731538	0.0235305	-0.0811242	-0.0954533	0.162975	0.253033	0.181536	0.32858	0.169871	0.212093	0.413606	0.583056
0.12785	0.212653	-0.146893	-0.243351	-0.0129075	-0.0230008	-0.221415	-0.235922	-0.0986556	-0.058862	-0.129993	-0.132116	-0.154239	-0.198183	-0.118106	-0.144345	0.102237	0.160632	-0.0209838	0.0136049	0.0430308	0.0217927	-0.149004	-0.197174	-0.0346695	-0.107902	-0.0398276	-0.0305041	-0.00373185	-6.94444e-05	-0.190368	-0.234416	-0.141846	-0.185438	-0.215031	-0.255733	-0.0176547	-0.0133198	0.0294972	0.016213	-0.00788038	-0.0119096	0.281258	0.233162	0.140733	0.155968	0.440855	0.37384	0.430526	0.381633
0.100207	0.185184	-0.0010082	-0.19318	0.0573476	0.0142516	-0.154992	-0.294106	-0.0399796	-0.0760267	-0.151593	-0.216773	-0.156009	-0.284361	-0.0178305	-0.130653	0.0585037	0.136125	0.037953	0.0142892	0.0637307	0.0361004	0.0215801	-0.0707534	0.091243	-0.0145779	0.056409	0.0495364	-0.0489434	-0.0385143	-0.0582027	-0.144903	-0.155794	-0.242684	-0.115154	-0.213591	-0.0341978	-0.0250765	0.0136119	-0.00379643	-0.00982488	-0.0188881	0.29034	0.268511	0.169366	0.158878	0.384468	0.39227	0.359065	0.373317
0.0112026	-0.000782606	-0.0494035	-0.190509	-0.0281345	-0.0609554	-0.140674	-0.207105	-0.107544	-0.183622	-0.0904247	-0.155824	-0.0873168	-0.129295	-0.149473	-0.211477	-0.00488814	0.0337892	-0.191467	-0.19237	0.0335751	0.00963143	-0.0877916	-0.0965086	0.0991154	0.0382898	0.120186	0.129415	-0.0757795	-0.0804236	-0.163153	-0.189436	-0.17226	-0.192892	-0.0299747	-0.0519747	0.236446	0.211182	0.465692	0.391764	0.111631	0.0973288	0.219801	0.22976	0.0780383	0.0799732	0.392523	0.319918	0.201847	0.123227
0.0293429	0.116646	-0.1049	-0.206297	-0.0502276	-0.0704597	-0.23488	-0.274382	-0.162096	-0.199453	-0.183498	-0.181869	-0.185112	-0.208066	-0.162624	-0.197415	0.00990935	0.09526	-0.127329	-0.101178	0.0297399	0.0394337	-0.104734	-0.104742	0.0660277	0.0111243	0.0919857	0.11299	-0.0948339	-0.0555311	-0.174568	-0.213556	-0.189011	-0.203509	-0.0905866	-0.0934552	0.159095	0.207544	0.313366	0.393	0.108709	0.093335	0.268185	0.320404	0.134639	0.16669	0.434222	0.453802	0.265603	0.265575
0.53248	0.675028	-0.343247	-0.360302	-0.196395	-0.200468	-0.38582	-0.309063	-0.271647	-0.239789	0.0121234	0.00634056	-0.118786	-0.132533	-0.184207	-0.128529	0.518098	0.527877	0.110076	0.195182	0.0538075	0.0377668	-0.343655	-0.356928	-0.203337	-0.252397	-0.113569	-0.0814959	0.139694	0.141955	-0.275759	-0.306929	0.15822	0.0766667	-0.29224	-0.297172	-0.0401068	-0.0697867	-0.0329335	-0.0198048	0.0661838	0.066192	0.0617143	0.11774	-0.0248353	0.0515325	0.211509	0.190432	0.189997	0.213704
0.38519	0.723806	-0.368483	-0.341764	-0.180561	-0.200341	-0.383457	-0.302791	-0.215404	-0.203615	0.0195192	0.0318961	-0.100183	-0.130701	-0.147562	-0.114169	0.436007	0.552648	0.0565583	0.222145	0.0467339	0.0655715	-0.357495	-0.402888	-0.231299	-0.272438	-0.141329	-0.1004	0.122417	0.167201	-0.290609	-0.322715	0.146118	0.117006	-0.310484	-0.301192	-0.100005	-0.100614	-0.0626551	-0.0330008	0.0299989	0.0288999	0.0279736	0.0736161	-0.0590914	0.0350927	0.179451	0.165678	0.152764	0.228639
0.225448	0.0281096	-0.155056	-0.21059	0.0467038	-0.0112572	0.0680623	-0.0262403	0.107674	-0.0248167	0.19822	0.0706181	0.166063	0.0154326	-0.10043	-0.186285	0.0163557	-0.0218821	-0.0992796	-0.149758	-0.0201576	-0.00306716	-0.291797	-0.353213	-0.244366	-0.278676	-0.171862	-0.136522	-0.111488	-0.142635	-0.375039	-0.386649	-0.0479656	-0.103406	-0.163231	-0.152425	-0.112972	-0.141817	-0.0704776	-0.114177	-0.0778462	-0.124868	-0.11046	-0.116754	-0.0732831	-0.0386571	-0.073509	-0.0754089	0.168885	0.189508
0.0231583	0.104366	-0.333292	-0.0284484	-0.0504002	0.0562138	-0.14222	0.126201	-0.0558207	0.0436613	0.00706345	0.122531	0.00834064	0.0303938	-0.195542	-0.108629	0.0430906	0.0814321	-0.148632	-0.000380298	0.024438	0.0796427	-0.374868	-0.317965	-0.287713	-0.226952	-0.228759	-0.134051	-0.0395933	-0.0112915	-0.32955	-0.294762	0.0210165	0.0854934	-0.259558	-0.160168	-0.18272	-0.133906	-0.165279	-0.110699	-0.112393	-0.0940024	-0.171323	-0.169646	-0.0976021	0.0417058	-0.129081	-0.128876	0.0734046	0.248626
0.270293	0.022498	-0.157035	-0.174217	0.0519145	0.00947085	0.290836	0.215091	0.30737	0.181	0.545579	0.350484	0.491631	0.299274	0.060252	-0.0346609	0.0825239	0.00412898	-0.0948642	-0.201803	-0.104892	-0.105827	-0.312673	-0.39378	-0.369589	-0.379899	-0.279528	-0.260352	-0.0161623	-0.0887501	-0.362634	-0.3427	-0.0108932	-0.030356	-0.17537	-0.14107	-0.166769	-0.19431	-0.137657	-0.165113	-0.117791	-0.156165	-0.239659	-0.22291	-0.190517	-0.169223	-0.180886	-0.215172	-0.0396902	-0.0145105
-0.0353813	-0.0406738	-0.329748	0.147064	-0.0228132	0.219164	0.101333	0.575528	0.197659	0.462386	0.258888	0.524555	0.27904	0.449204	-0.0378301	0.176568	0.025742	0.014171	-0.176505	-0.0756338	-0.0983483	-0.0223592	-0.356268	-0.222346	-0.384637	-0.239489	-0.376637	-0.262396	0.0758391	0.0976559	-0.259655	-0.0984552	0.0594609	0.246709	-0.227146	-0.0599329	-0.218794	-0.166648	-0.245919	-0.166668	-0.107189	-0.083791	-0.363676	-0.352821	-0.249293	-0.124366	-0.318144	-0.342086	-0.185169	-0.041722
0.101459	0.131764	-0.298894	-0.107816	-0.177651	-0.152487	0.0880565	0.163988	-0.0208003	0.0169725	0.348418	0.391963	0.331337	0.275483	0.0555492	0.199521	0.409989	0.349378	-0.00597055	0.114661	-0.110023	-0.0810004	-0.38129	-0.364445	-0.490464	-0.432732	-0.452927	-0.399088	0.421155	0.368607	-0.175992	-0.161746	0.322764	0.325245	-0.437935	-0.358214	-0.0933302	-0.108937	-0.170472	-0.172059	0.0607371	0.0648555	-0.360869	-0.311536	-0.255996	-0.182908	-0.226008	-0.296093	-0.127489	-0.0932682
-0.00414371	0.174441	-0.428733	-0.0265751	-0.214889	-0.0836341	-0.023023	0.316734	-0.0732595	0.123649	0.219561	0.498941	0.227268	0.33356	-0.0137425	0.256631	0.347713	0.405073	-0.0470326	0.208029	-0.109535	-0.0451685	-0.477773	-0.378463	-0.506962	-0.39519	-0.496997	-0.419916	0.443561	0.486777	-0.176708	-0.0990639	0.358882	0.475633	-0.474225	-0.326766	-0.169408	-0.128598	-0.256982	-0.181022	0.0631983	0.0861599	-0.400346	-0.357876	-0.272199	-0.143068	-0.273247	-0.333244	-0.136262	-0.0423186
-0.177372	-0.388251	0.464177	0.200676	0.259712	0.135323	0.338272	0.0791224	0.3751	0.160742	0.0561606	-0.132095	0.093618	0.0189398	0.195494	-0.0425205	-0.343244	-0.369576	-0.161616	-0.376606	-0.0829184	-0.0822589	0.475292	0.39352	0.315063	0.260039	0.323833	0.2338	-0.360345	-0.397107	0.194339	0.16388	-0.239467	-0.241558	0.598365	0.421951	-0.00585313	-0.0434473	0.083534	-0.0113071	-0.14322	-0.161379	-0.0158716	-0.0512212	0.0474685	-0.120511	-0.159815	-0.136848	-0.208555	-0.242501
-0.24603	-0.395416	0.179359	0.384605	0.1642	0.314744	0.187189	0.419119	0.252635	0.369729	0.00155161	0.0802629	0.0191063	0.214324	-0.0356306	-0.0185012	-0.35347	-0.394745	-0.299819	-0.39243	-0.0638846	-0.0231963	0.215461	0.377755	0.202614	0.314907	0.208656	0.23713	-0.377101	-0.386787	0.0258415	0.171567	-0.250243	-0.0931387	0.454232	0.491243	-0.0875597	-0.0538221	0.00598248	0.0160253	-0.16242	-0.171569	-0.0905261	-0.0862575	-0.0114151	-0.0170047	-0.264295	-0.207926	-0.226595	-0.158687
-0.246527	-0.348711	0.17656	0.111056	0.093025	-0.00968023	0.180604	-0.0244964	-0.0896749	-0.246811	-0.214097	-0.318521	-0.178345	-0.210305	-0.304648	-0.373047	-0.309115	-0.320499	-0.190296	-0.222025	0.00174174	-0.0115366	0.0669824	0.0630756	0.191085	0.161013	0.117102	0.105173	-0.337583	-0.368086	-0.0175858	-0.0298504	0.0543204	-0.0130154	0.400252	0.382118	-0.0673634	-0.0663773	0.0255095	-0.0150307	-0.154127	-0.184854	0.0680996	0.0403114	0.281259	0.265202	-0.0993307	-0.0317006	0.00888971	-0.0212743
-0.377396	-0.316395	-0.0128731	0.273555	-8.32737e-05	0.0712857	0.00420768	0.154497	-0.191151	-0.144267	-0.319416	-0.215197	-0.276566	-0.113897	-0.390564	-0.283426	-0.305652	-0.283486	-0.273881	-0.177658	0.0131201	0.017127	-0.0321373	0.1244	0.143608	0.222784	0.065547	0.120996	-0.298556	-0.280019	-0.0187833	0.0626888	0.047474	0.120368	0.355285	0.467088	-0.0944862	-0.0204273	-0.0229926	0.0132769	-0.149752	-0.127904	0.0319409	0.0601016	0.295477	0.395005	-0.142933	-0.0542374	-0.035617	0.0145335
0.258181	0.33923	-0.0930232	-0.205926	-0.0667799	-0.0963145	-0.216017	-0.304701	-0.125593	-0.148833	-0.0887237	-0.136728	-0.137791	-0.196425	-0.0714985	-0.100988	0.160037	0.137153	0.293996	0.396078	0.0597604	0.0427633	-0.0773056	-0.145058	-0.0733308	-0.105927	-0.00897601	-0.0153782	-0.017357	0.00899782	-0.139936	-0.19975	0.143476	0.0490259	-0.169378	-0.156281	-0.0192656	-0.03239	-0.0223517	-0.00849013	-0.00910064	0.0137179	0.0426052	0.00439434	-0.0403225	-0.0370763	0.0619759	0.102206	0.0240945	0.041739
0.0361204	0.17577	-0.101002	-0.075421	-0.0402762	-0.00474814	-0.170544	-0.150691	-0.082257	-0.0521052	-0.132665	-0.147078	-0.134653	-0.162706	-0.116569	-0.107704	0.0215287	0.0206471	0.172244	0.338078	0.0416786	0.0517122	-0.0713754	-0.0889208	-0.0694062	-0.0633173	-0.0430276	-0.0291768	-0.109135	-0.0697078	-0.144777	-0.167413	0.0509221	0.0255227	-0.108809	-0.0511606	-0.0654041	-0.0636799	-0.0618427	-0.0457033	-0.0224238	-0.0392426	-0.000880395	-0.0480317	-0.0017855	0.0259756	-0.019572	0.0432126	0.00234012	0.0520982
-0.0183815	-0.0670295	0.152859	0.0093538	0.15581	0.112829	0.0627852	-0.051539	0.0760254	0.0128339	-0.0238139	-0.0851647	-0.00757734	-0.0564741	0.0805368	0.0296126	-0.0695141	-0.106851	0.0745904	-0.00976084	0.274164	0.220486	0.170296	0.117721	0.164112	0.130314	0.134233	0.109506	-0.0161526	-0.04705	0.152949	0.0982033	-0.0980321	-0.136407	0.025214	-0.0165099	0.15353	0.127096	0.00201859	-0.0431579	0.0254622	0.0170874	0.0076976	-0.00360297	-0.0147266	-0.0522119	-0.0405729	-0.0351729	0.00713043	-0.0487985
-0.0834456	-0.11395	0.113444	0.0759097	0.153398	0.16098	0.0321453	-0.0016631	0.0553506	0.061164	-0.0347926	-0.0670134	-0.00476244	-0.0476578	0.0610815	0.0348351	-0.10197	-0.134029	0.0619159	0.00166696	0.254147	0.299778	0.165888	0.152256	0.154606	0.15752	0.116762	0.127112	-0.0357464	-0.0497339	0.167662	0.138354	-0.102225	-0.118332	0.0152284	-0.0139563	0.115185	0.1349	-0.0305866	-0.0396934	0.0196258	0.0431564	-0.0167208	-0.0308474	0.00277448	-0.0252262	-0.0831048	-0.0608941	-0.00426349	-0.00221864
0.0963204	0.120484	-0.0371368	-0.111176	-0.161361	-0.211174	0.0191487	-0.0391842	-0.0874509	-0.0816445	0.0855843	0.0941135	0.065255	0.00927017	0.0593784	0.0867591	0.291018	0.257003	0.234933	0.225949	0.011916	-0.000838259	-0.085966	-0.139196	-0.112918	-0.167627	-0.185973	-0.216502	0.421805	0.356501	0.127417	0.0853151	0.276159	0.23209	-0.186377	-0.166516	0.174853	0.118196	-0.0569486	-0.084823	0.383471	0.403877	-0.142658	-0.090853	-0.185546	-0.185249	-0.0239765	-0.0901755	-0.0449972	-0.0885873
0.016082	0.181842	-0.171988	-0.0671301	-0.221195	-0.201812	-0.0851621	0.0331565	-0.135304	-0.0222709	0.0377713	0.173322	0.00464102	0.0487761	-0.00102924	0.131195	0.315175	0.344166	0.180515	0.285468	-0.0307596	0.00898466	-0.179324	-0.15816	-0.186546	-0.197333	-0.250426	-0.255264	0.435096	0.460144	0.0721509	0.0822644	0.303391	0.33074	-0.228727	-0.170719	0.115817	0.106881	-0.114571	-0.100698	0.346994	0.435788	-0.173648	-0.114189	-0.17946	-0.142005	-0.0590839	-0.110248	-0.0621281	-0.0639344
0.140869	0.0784153	0.0171271	-0.0818754	-0.100822	-0.157352	0.0766527	0.018584	0.0069574	-0.0035204	0.187705	0.170673	0.160914	0.0939224	0.153402	0.130582	0.200358	0.163371	0.262234	0.181212	-0.0685731	-0.0724798	-0.00682786	-0.0891511	-0.123175	-0.185019	-0.173411	-0.20684	0.312081	0.255373	0.0882374	0.0730998	0.177084	0.143542	-0.133464	-0.121437	0.132787	0.0806905	-0.0961906	-0.12822	0.312335	0.291966	-0.149822	-0.101379	-0.20974	-0.225642	-0.0680355	-0.116176	-0.116849	-0.150666
0.0640936	0.120849	-0.0860622	-0.0198163	-0.15158	-0.150273	0.00543004	0.0756133	-0.0346846	0.0350379	0.111209	0.214798	0.0844484	0.110397	0.103041	0.198014	0.211825	0.205461	0.195095	0.219879	-0.077409	-0.0513891	-0.0652065	-0.0723477	-0.138477	-0.157257	-0.201563	-0.220505	0.347562	0.325538	0.108723	0.114809	0.223021	0.234761	-0.161427	-0.125259	0.0892904	0.0895388	-0.157857	-0.146353	0.285799	0.324186	-0.165598	-0.115025	-0.188819	-0.163899	-0.0965788	-0.137337	-0.104439	-0.115141
0.0492855	-0.0513037	0.0367827	-0.0495513	-0.160599	-0.192975	0.0552437	-0.0127729	-0.0378506	-0.0913897	0.10018	0.0667528	0.102296	0.0624403	0.0406806	0.00624041	0.0376091	-0.0116612	0.0834396	0.0444531	-0.131968	-0.137737	0.0364993	-0.0163405	-0.0480391	-0.0881617	-0.121096	-0.183915	0.181782	0.114101	0.131963	0.125831	0.137594	0.113882	0.0635034	0.078021	0.263119	0.222201	0.00681911	-0.00673197	0.137489	0.127688	-0.0623479	-0.0477572	-0.152088	-0.168226	-0.0518097	-0.0570916	-0.1924	-0.223213
-0.0618387	-0.0378766	-0.0607943	0.0624642	-0.169995	-0.129513	-0.0470509	0.0761556	-0.0818355	-0.029788	0.00543532	0.115023	0.0131122	0.104309	-0.0252568	0.06493	0.0331919	0.0332482	0.0373081	0.110691	-0.0971816	-0.0699699	0.00206792	0.0374879	-0.0385508	-0.0233062	-0.132095	-0.153914	0.202284	0.18354	0.149719	0.207096	0.140396	0.202091	0.0481961	0.102262	0.244606	0.246185	1.88135e-05	0.0123533	0.125955	0.145388	-0.110153	-0.0852513	-0.155112	-0.128648	-0.100951	-0.0944266	-0.203738	-0.228534
0.149145	0.285259	-0.208677	-0.261374	-0.161279	-0.165835	-0.273511	-0.213171	-0.173467	-0.131267	0.00689719	0.0238116	-0.0330463	-0.0481928	-0.0461405	-0.0220627	0.577108	0.538738	0.0397004	0.138496	0.0189269	0.00634549	-0.1863	-0.216602	-0.101287	-0.110835	-0.0740511	-0.0614324	0.398377	0.408986	-0.0294452	-0.0361286	0.178747	0.145843	-0.164555	-0.166269	0.0554333	0.0462581	0.0441704	0.0657548	0.163972	0.162798	0.0664497	0.0893234	-0.0378752	-0.0351793	0.170783	0.123907	0.0445618	0.00288233
0.121108	0.285645	-0.207003	-0.254503	-0.204945	-0.192025	-0.245548	-0.235787	-0.177935	-0.16177	-0.0122754	0.0104151	-0.0451965	-0.0816709	-0.0344825	-0.00989278	0.465616	0.595674	0.0794835	0.167516	-0.00329028	0.00776793	-0.174841	-0.219697	-0.122894	-0.131779	-0.111187	-0.105486	0.385019	0.482323	0.00252836	-0.0134215	0.2117	0.184161	-0.166821	-0.176349	0.0601495	0.077862	0.0375356	0.0664238	0.16613	0.19934	0.0430455	0.0911433	-0.0435777	-0.0356981	0.142233	0.117556	0.00940295	-0.030262
0.182471	0.372263	-0.400669	-0.280582	-0.237104	-0.178318	-0.295894	-0.11733	-0.219263	-0.0827663	0.0744283	0.180253	0.0318527	0.0575052	-0.00534449	0.147359	0.640114	0.646385	0.099644	0.276903	0.0196251	0.0152512	-0.383482	-0.351071	-0.307549	-0.269843	-0.268072	-0.231491	0.553552	0.59531	-0.112012	-0.0958598	0.309431	0.312985	-0.397978	-0.329693	0.00248034	0.0342518	-0.0495178	0.00154773	0.220361	0.234579	-0.100095	-0.0673512	-0.10064	-0.0729652	0.0541134	-0.0261467	0.0160448	-0.000914819
0.113548	0.37672	-0.363995	-0.224118	-0.271614	-0.213932	-0.298465	-0.110529	-0.22307	-0.108986	0.0213135	0.141829	-0.0172227	0.0459263	-0.0373508	0.13709	0.486066	0.614037	0.00729078	0.225905	-0.0496877	-0.030311	-0.323557	-0.267073	-0.27565	-0.228222	-0.223255	-0.204704	0.411557	0.513767	-0.0966791	-0.0545152	0.275826	0.314516	-0.289939	-0.248163	-0.0373964	0.0392815	-0.0844046	-0.00191444	0.169361	0.214974	-0.117852	-0.0564791	-0.0804442	-0.011283	0.031067	-0.0359919	0.0232672	0.0232689
0.045711	0.0405152	5.28258e-05	-0.0972594	-0.0456986	-0.0979261	-0.0873919	-0.110196	-0.0184353	-0.0183333	0.0995739	0.0833311	0.123834	0.077684	0.468848	0.421842	0.132531	0.142042	0.215757	0.187594	0.0767999	0.0721854	0.0912645	0.0318119	-0.0732979	-0.0589506	0.00992322	-0.0326437	0.360598	0.359935	0.192451	0.142897	0.136227	0.0859768	-0.15334	-0.21127	0.0851097	0.0613623	0.138316	0.121711	0.270354	0.207934	-0.164978	-0.168666	-0.184916	-0.237774	-0.123562	-0.167137	-0.180482	-0.163601
0.0294447	0.203665	-0.236297	-0.0784038	-0.178311	-0.0893481	-0.190902	0.0222257	-0.135997	0.0158582	0.0425998	0.22301	0.0387754	0.150733	0.182137	0.432455	0.305039	0.342462	0.144262	0.2862	0.0590984	0.107126	-0.187146	-0.0873445	-0.205221	-0.130862	-0.124778	-0.092856	0.458777	0.518826	0.0755539	0.0988609	0.24839	0.275092	-0.290745	-0.260218	0.00744625	0.0940558	0.0217977	0.127959	0.24489	0.311603	-0.208442	-0.195336	-0.199972	-0.153463	-0.111825	-0.171242	-0.123251	-0.114229
-0.00831038	-0.126706	0.253344	-0.0206645	0.0472243	-0.0557682	-0.0229811	-0.224501	0.0615758	-0.0529471	0.0128891	-0.167271	0.0133676	-0.0356859	0.321182	0.0940668	-0.105943	-0.0761565	-0.0161326	-0.185536	-0.0309995	-0.0593002	0.449824	0.345361	0.201815	0.167956	0.306085	0.214618	-0.161303	-0.164643	0.142359	0.114988	-0.175333	-0.226894	0.337501	0.143942	0.0194807	0.00821454	0.112641	0.0620603	-0.00152574	-0.0246416	0.023361	0.0254256	0.0134386	-0.115208	-0.0463844	-0.0551933	-0.15793	-0.156974
-0.160191	-0.115132	0.066865	0.223113	-0.0753418	-0.00159208	-0.0983843	0.00753861	-0.0688439	0.0211117	-0.163635	-0.0498499	-0.165474	0.0854385	0.0583774	0.185216	-0.183597	-0.140325	-0.148643	-0.112159	-0.0466727	-0.033464	0.232357	0.430395	0.153859	0.253514	0.220239	0.229721	-0.169102	-0.137936	0.127786	0.227594	-0.118844	-0.0723587	0.255499	0.215997	-0.0230222	0.0403853	0.0617903	0.122497	0.0120627	0.0339287	-0.00466857	0.0510863	0.00725067	0.0074281	-0.0970316	-0.0820819	-0.142946	-0.129484
-0.0679461	-0.107447	0.214637	0.0214054	0.0938503	0.0658194	-0.1348	-0.223516	-0.0498361	-0.0948958	-0.137252	-0.215705	-0.12749	-0.133064	0.159982	0.0162078	-0.131084	-0.089746	-0.0354984	-0.120324	0.140708	0.162693	0.316083	0.276435	0.273388	0.256789	0.378833	0.354572	-0.13393	-0.149354	0.10597	0.0635967	-0.169114	-0.197624	0.205833	0.08465	0.151462	0.106629	0.366391	0.308614	0.112286	0.0938452	0.0451285	0.0526338	-0.0248871	-0.094684	0.0256076	0.030633	-0.0453143	-0.053065
-0.103243	-0.106698	0.191479	0.110595	0.125081	0.144294	-0.163269	-0.231645	-0.0778793	-0.0672606	-0.225212	-0.258373	-0.231569	-0.151979	0.094936	0.02886	-0.18525	-0.1538	-0.0752674	-0.136996	0.195367	0.193121	0.333574	0.412518	0.339489	0.361118	0.467172	0.462658	-0.244224	-0.239326	0.122298	0.112454	-0.200829	-0.225693	0.274007	0.180168	0.11387	0.116631	0.34503	0.347337	0.0316955	0.0780936	0.0680751	0.0872408	0.00818764	-0.0660957	0.0150289	0.0471622	-0.0576286	-0.0826775
-0.0184522	-0.238322	0.23917	0.0290942	0.171064	0.157613	0.208047	0.0447083	0.351939	0.209392	0.228184	0.0283982	0.241627	0.0989384	0.244023	0.0353056	-0.216452	-0.238302	-0.136578	-0.280186	-0.0181472	-0.0079177	0.243191	0.130312	0.0796617	0.041981	0.190896	0.136223	-0.253252	-0.278792	-0.0909344	-0.112611	-0.287294	-0.269841	0.174851	0.100434	0.0723258	-0.00316621	0.17984	0.106156	-0.00988869	-0.0829075	-0.165131	-0.208896	-0.215621	-0.27794	-0.200392	-0.180265	-0.180226	-0.192194
-0.0430552	-0.130012	-0.00604151	0.136684	0.0855485	0.248431	0.0108685	0.158647	0.202142	0.291032	0.0952106	0.150949	0.0804427	0.149015	0.0541418	0.05791	-0.149773	-0.131672	-0.192929	-0.201514	-0.000264255	0.0570591	0.00524769	0.100442	-0.0173461	0.0379565	0.0903563	0.132697	-0.217502	-0.179265	-0.183746	-0.11762	-0.277246	-0.172828	0.0106353	0.0363951	-0.00304149	0.0371162	0.0843979	0.136665	-0.0175516	-0.0453066	-0.170807	-0.178518	-0.223972	-0.187942	-0.180033	-0.162121	-0.129695	-0.0474014
-0.129229	-0.101369	-0.0427322	0.088165	0.0124203	0.0876857	0.00331659	0.116319	0.0205784	0.108826	-0.112953	-0.0461329	-0.112932	-0.0676323	-0.0912923	-0.0338646	-0.167454	-0.178161	0.0837354	0.116234	-0.0765555	-0.0390425	-0.0221863	0.0384619	-0.0893025	-0.0808535	-0.121524	-0.0952768	-0.106395	-0.0885022	-0.107351	-0.0809572	-0.202509	-0.149104	-0.112724	-0.0519108	-0.0110678	-0.0153614	-0.143294	-0.135132	-0.0932606	-0.0874676	0.0683147	-0.0566529	0.0246187	0.0120247	0.0214776	0.0217742	0.0433549	0.0566327
0.0148235	-0.192701	0.242934	-0.0372534	0.166675	0.040907	0.22593	-0.0896302	0.209964	0.0151644	0.0423877	-0.17224	0.0671671	-0.132623	0.112815	-0.0995996	-0.251157	-0.289709	0.179338	-0.0105455	-0.0617211	-0.0902973	0.209845	0.0572378	0.0461318	-0.0653186	0.00926122	-0.0578303	-0.215024	-0.233946	-0.0245097	-0.106896	-0.24062	-0.332838	0.0497815	-0.0216945	0.00889537	-0.0109826	-0.0920585	-0.155519	-0.12376	-0.158543	0.0428045	-0.0582973	-0.0158999	-0.107759	-0.037048	0.0184897	-0.000928693	-0.0446462
-0.253067	-0.31774	0.148955	0.330499	0.0882567	0.255223	0.106203	0.281711	0.203038	0.339544	-0.0920652	-0.00383351	-0.0416534	0.104864	0.0384622	0.091168	-0.356997	-0.408928	-0.0822719	-0.114467	-0.0833394	-0.0535858	0.255828	0.390851	0.114692	0.190246	0.0969068	0.108424	-0.287492	-0.255972	0.027463	0.124304	-0.302381	-0.181674	0.210652	0.231232	0.0130549	0.0422614	-0.068668	-0.0610885	-0.113933	-0.0673644	-0.0596876	-0.139262	-0.124731	-0.148708	-0.189515	-0.143365	-0.170838	-0.149468
-0.0714374	-0.311857	0.401192	0.0142471	0.223324	0.066059	0.323609	-0.0684627	0.333343	0.0787745	0.0704188	-0.192703	0.14175	-0.0948778	0.191165	-0.0859764	-0.343147	-0.3734	0.0450669	-0.189198	-0.0763659	-0.0868058	0.411614	0.225286	0.200295	0.0830442	0.18731	0.0730412	-0.305515	-0.337314	0.0795362	-0.00959807	-0.29359	-0.361514	0.287532	0.137204	0.053743	-0.00838225	-0.000493547	-0.0940254	-0.136967	-0.145941	0.0232293	-0.0782825	-0.024418	-0.173507	-0.0873846	-0.0543352	-0.0678768	-0.155593
0.0326983	0.0169484	-0.0180774	-0.0760135	-0.0695882	-0.0927315	0.00012069	-0.0459295	-0.00980786	-0.0569095	0.0415104	0.0326374	0.0285228	0.0468292	0.0133799	0.00911863	-0.0275902	-0.0321948	-0.0639768	-0.0778916	-0.064218	-0.089383	-0.033234	-0.0490443	-0.0190486	-0.0355521	-0.011941	-0.0281355	-0.00251592	0.0178305	-0.00301367	-0.0258072	-0.0584122	-0.035378	-0.00576459	-0.00509145	0.132673	0.125861	0.148941	0.146288	0.0747505	0.0772069	0.0325488	0.0412166	-0.0869156	-0.0865626	0.0763934	0.102455	-0.0558222	-0.0879162
-0.00527249	-0.0118771	-0.0199122	-0.0589382	-0.0781245	-0.0963923	-0.0557795	-0.0599014	-0.0480177	-0.0964509	-0.0296148	-0.0240876	-0.0541044	-0.00941756	-0.0572969	-0.0504178	-0.0580077	-0.0678573	-0.0522183	-0.0792384	-0.0574005	-0.0749026	-0.0294171	-0.0167335	0.0112293	0.00955811	0.0290216	0.0104425	-0.0480586	-0.0281989	0.00759054	0.00103188	-0.0781515	-0.0521928	0.0357679	0.0284715	0.134941	0.196013	0.190314	0.2663	0.0930239	0.107504	0.0273813	0.048595	-0.0532158	-0.0494283	0.0672318	0.0810595	-0.046974	-0.0789085
0.0198452	0.068377	-0.035911	-0.18233	-0.140947	-0.19835	-0.200427	-0.258239	-0.188864	-0.245169	-0.181464	-0.223179	-0.193711	-0.202064	-0.204858	-0.249054	-0.0658332	-0.0411002	-0.145524	-0.147586	-0.066773	-0.0996792	-0.055387	-0.0719573	0.13509	0.0796463	0.116087	0.0749294	-0.123931	-0.116716	-0.0406941	-0.0826842	-0.144243	-0.149151	0.0740179	0.0634473	0.181383	0.199986	0.356373	0.316104	0.048498	0.0395777	0.393413	0.399043	0.177703	0.145236	0.496845	0.491185	0.159881	0.0701603
0.0823739	0.121762	-0.101596	-0.19219	-0.172873	-0.18528	-0.213986	-0.243656	-0.18985	-0.226048	-0.151813	-0.168448	-0.184921	-0.18425	-0.21457	-0.227242	0.0088378	0.0243441	-0.0971043	-0.0937644	-0.0774451	-0.0899367	-0.0924233	-0.0971291	0.0593227	0.000439815	0.0381522	0.016935	-0.111006	-0.0835983	-0.0896399	-0.119321	-0.129411	-0.13166	0.000123134	0.0116641	0.133032	0.132234	0.22465	0.259089	0.0415714	0.0535096	0.2613	0.337713	0.130322	0.139965	0.376614	0.442815	0.158287	0.100078
0.0783428	0.278423	-0.221494	-0.228555	-0.169629	-0.186811	-0.23986	-0.20212	-0.200833	-0.160179	-0.150953	-0.115686	-0.200871	-0.220669	-0.175956	-0.131495	0.162743	0.245879	0.0785563	0.159311	-0.105995	-0.0816374	-0.237431	-0.254305	-0.162842	-0.211662	-0.210455	-0.197871	0.10223	0.160613	-0.157601	-0.191239	-0.0460237	-0.0607297	-0.277583	-0.252834	-0.0227943	0.00170183	-0.0256112	-0.0182635	0.00587392	0.0367047	0.24663	0.206631	0.139152	0.16521	0.423244	0.348044	0.326428	0.299939
0.195938	0.2166	-0.117577	-0.30492	-0.107952	-0.175025	-0.150723	-0.270366	-0.109565	-0.153964	-0.0719873	-0.146201	-0.113654	-0.246441	-0.0698197	-0.143831	0.139596	0.174356	0.135651	0.0966003	-0.0567018	-0.0818818	-0.148977	-0.234601	-0.118027	-0.212764	-0.139687	-0.16972	0.076798	0.0952508	-0.159418	-0.240343	-0.117296	-0.205138	-0.234661	-0.259531	0.0736661	0.0384375	-0.0220237	-0.0249853	0.0438978	0.040487	0.241578	0.220336	0.100161	0.0836077	0.362977	0.373783	0.280204	0.245914
-0.122423	-0.101909	-0.113212	0.1486	-0.0302676	0.0974947	0.0553808	0.312686	0.06478	0.206312	0.00231387	0.140181	0.0450388	0.13921	-0.0530407	0.0650053	-0.136425	-0.156863	-0.0610878	0.00398496	-0.11604	-0.0450965	-0.137372	-0.0281015	-0.14105	-0.0477437	-0.190761	-0.139007	-0.0315169	-0.0180592	-0.105358	-0.0271157	-0.0822068	0.0551233	-0.092343	0.0267896	-0.110248	-0.0432152	-0.153078	-0.109842	-0.0772968	-0.00534564	-0.131255	-0.164298	-0.144588	-0.0628015	-0.159249	-0.136267	-0.0739531	-0.0211421
0.0375935	-0.185461	0.1876	-0.0214952	0.153601	0.035899	0.326471	0.0588654	0.259549	0.0794971	0.196211	-0.0197132	0.239514	-0.0076611	0.103589	-0.0748727	-0.178503	-0.22044	0.100946	-0.0778728	-0.0892014	-0.0847612	0.0591438	-0.0590194	-0.045484	-0.102917	-0.0765983	-0.113555	-0.113008	-0.169972	-0.0406991	-0.110687	-0.138103	-0.172849	0.00944652	-0.0235603	-0.0558316	-0.0855215	-0.0822444	-0.137848	-0.114248	-0.106347	-0.109757	-0.151755	-0.0755841	-0.130773	-0.162086	-0.116571	-0.0357611	-0.0832244
-0.0668488	0.061788	-0.210217	-0.0131372	-0.118767	-0.0796489	-0.0700844	0.0962595	-0.104394	-0.018372	-0.0503003	0.0506259	-0.0199862	-0.0117357	-0.0835669	0.0314388	0.0764009	0.0635692	0.0198454	0.127855	-0.081688	-0.0372614	-0.255361	-0.194806	-0.236189	-0.185144	-0.265843	-0.223406	0.150774	0.172955	-0.130023	-0.101717	0.0743595	0.146955	-0.251028	-0.14607	-0.0269812	-0.00251914	-0.165854	-0.123785	-0.00223725	0.0650344	-0.14625	-0.163379	-0.120601	-0.0412301	-0.104739	-0.117455	-0.0244827	0.0211268
0.0747823	-0.0326222	-0.0507619	-0.0999252	-0.0644541	-0.107466	0.0808686	-0.00848222	-0.0108195	-0.0683688	0.0832587	0.00536494	0.0887347	-0.0591706	-0.00967772	-0.0369133	0.0526713	-0.0193455	0.147389	0.0701906	-0.092731	-0.0859942	-0.183527	-0.214572	-0.20427	-0.229913	-0.236368	-0.24347	0.100378	0.074381	-0.14222	-0.167919	0.00567102	-0.0343055	-0.218725	-0.179353	-0.00607627	-0.0183162	-0.127029	-0.142884	-0.0587673	0.00254307	-0.143206	-0.155486	-0.113061	-0.100791	-0.0921142	-0.101513	0.0292764	-0.0224769
-0.128132	-0.155656	0.00989176	0.0357775	-0.0714935	-0.0630294	-0.0225221	-0.0110107	-0.0903525	-0.114626	-0.106113	-0.0997184	-0.100985	-0.0627746	-0.129204	-0.145941	-0.148688	-0.206183	-0.123893	-0.17072	-0.10629	-0.105373	0.0252686	0.0796358	0.0472813	0.0383521	0.023453	0.0188541	-0.144979	-0.155751	-0.064791	-0.0209589	-0.133953	-0.0976504	0.116739	0.151424	0.121292	0.136411	0.0503157	0.0648347	-0.0344186	-0.0256645	0.0352433	0.0483618	-0.0372311	-0.0242151	0.0203356	0.0190946	-0.0811512	-0.11719
-0.0928799	-0.191845	0.152663	-0.00488895	-0.000687781	-0.0957523	0.0753568	-0.0965645	-0.0313055	-0.138833	-0.065161	-0.172194	-0.07918	-0.117275	-0.0907783	-0.186663	-0.181426	-0.226624	-0.104614	-0.207371	-0.0974903	-0.107983	0.152719	0.105598	0.151065	0.0677486	0.131741	0.0732237	-0.203587	-0.229097	0.0302319	0.0214175	-0.165565	-0.187566	0.197657	0.161999	0.130248	0.132323	0.0918938	0.0673117	-0.0519156	-0.0328991	0.0700198	0.0669276	-0.0238492	-0.0862567	0.0388275	0.0466293	-0.0621848	-0.152247
-0.029862	-0.0220115	-0.0932399	0.0215758	-0.0958055	-0.0543842	-0.0229229	0.0521169	-0.0312574	0.0182689	-0.0324882	0.0191995	-0.0417424	0.0107709	-0.104416	-0.0372991	-0.0676045	-0.0986963	-0.051038	-0.0297452	-0.0910782	-0.066225	-0.102931	-0.0600926	-0.106438	-0.0952326	-0.145157	-0.127895	-0.080762	-0.0526866	-0.0998349	-0.055613	-0.0394613	-0.00107067	-0.0808262	-0.0276898	-0.0160972	-0.0138176	-0.0641876	-0.0761526	-0.0445347	0.00281432	-0.00560867	-0.0245417	-0.0594125	-0.0217454	-0.0255665	0.00262718	-0.018433	-0.0162572
0.0312016	-0.0358426	-0.00216586	-0.0456432	-0.0650933	-0.0866308	0.0476278	-0.00678792	-0.0118741	-0.0512674	0.031961	-0.0055842	0.0171409	-0.0189538	-0.0602181	-0.0757504	-0.0650826	-0.101809	-0.00421092	-0.0662851	-0.0935108	-0.088593	-0.0701137	-0.0828224	-0.0767904	-0.0926821	-0.101886	-0.108811	-0.0879939	-0.0882308	-0.0971523	-0.0851211	-0.0911243	-0.087986	-0.0271828	-0.0142097	-0.0274939	-0.0223514	-0.0554083	-0.0823589	-0.0921637	-0.0519729	0.0196621	-0.00759097	-0.00813034	-0.0120426	-0.0187434	0.00696082	0.000976272	-0.0430839
-0.00359896	0.00129617	-0.030857	-0.0426318	-0.0495842	-0.0852346	0.025549	-0.00160285	-0.0244954	-0.041588	0.00679692	0.0237044	0.0199816	0.0267749	-0.0466685	-0.0428761	-0.00526735	-0.0242882	-0.0213424	-0.0690879	-0.0654918	-0.0775106	-0.00694329	-0.0275573	-0.0213736	-0.0623458	-0.0547211	-0.0614672	0.00294874	-0.0161608	0.0298123	0.0238068	-0.00585613	0.00689379	0.0283812	0.0445364	0.0576936	0.0541665	-0.0113455	-0.0339249	-0.00281424	-0.015121	-0.0295524	0.0121703	-0.0430253	-0.0140572	-0.00736574	0.0149038	-0.0278202	-0.0531232
-0.0234416	-0.0258739	-0.0225308	-0.00272681	-0.155942	-0.14875	-0.047831	-0.0404778	-0.0769137	-0.0750734	-0.0293247	-0.0151773	-0.0173499	-0.0015145	-0.0281323	-0.0287483	-0.0178664	-0.0642771	0.000549167	-0.00127565	-0.156251	-0.15686	0.0294444	0.0394316	-0.000815092	-0.0257737	-0.0436238	-0.0695642	0.0503852	0.0255851	0.0423322	0.0552351	-0.0121207	-0.00688985	0.0439919	0.0749006	0.17656	0.18611	0.0997255	0.133919	0.0661847	0.0689132	-0.000293404	0.00563091	-0.0951696	-0.117536	0.0670871	0.0848243	-0.116887	-0.174351
-0.102734	-0.0872789	0.0752213	-0.0691148	-0.111535	-0.141301	-0.141771	-0.236327	-0.158477	-0.202372	-0.209082	-0.280606	-0.210017	-0.222081	-0.205441	-0.267709	-0.161246	-0.170847	-0.0391244	-0.076468	-0.123119	-0.121561	0.140169	0.114312	0.222189	0.147286	0.149948	0.0979942	-0.191155	-0.196428	0.00988471	-0.0219622	-0.155988	-0.174062	0.254981	0.254497	0.155085	0.156078	0.180563	0.156082	-0.00841499	-0.0293149	0.312698	0.303291	0.155299	0.118737	0.283251	0.37295	0.0191019	-0.0515043
0.000311137	0.060762	-0.0282483	-0.138177	-0.101018	-0.129696	-0.121131	-0.198335	-0.115949	-0.124201	-0.120204	-0.157206	-0.134226	-0.176855	-0.06573	-0.0885743	0.000197623	-0.01053	0.155461	0.140593	-0.10894	-0.0897251	0.000133287	-0.0463165	-0.00433956	-0.0663508	-0.0720669	-0.112668	0.0467399	0.0653478	-0.0141329	-0.0532193	-0.0576716	-0.099454	-0.0405258	-0.0537642	0.107582	0.104888	-0.0202819	-0.0576192	-0.0157137	0.00340071	0.157197	0.109962	0.0571781	0.0371874	0.204167	0.21777	0.0991423	0.0601856
0.000381587	0.00695582	-0.0469145	-0.0476704	-0.0862863	-0.0810554	0.0229648	0.000821732	-0.0495847	-0.034433	-0.00957509	-0.0229783	-0.0164272	-0.0590237	-0.0381532	-0.0424478	-0.00545499	-0.0387932	0.100336	0.0911366	-0.107018	-0.0766044	-0.0657488	-0.0719652	-0.0758825	-0.103654	-0.120741	-0.125769	0.0795613	0.0845264	-0.0274627	-0.0422892	-0.0489612	-0.0412816	-0.0972694	-0.0933616	0.057095	0.0659444	-0.0554448	-0.0697956	-0.0517886	0.00819908	-0.018646	-0.0457963	-0.0383567	-0.0423374	0.0153873	-0.000672437	0.0583936	0.0335814
0.00591588	0.0112182	-0.0441784	-0.073503	-0.0593396	-0.084174	-0.0464181	-0.0620133	-0.0569119	-0.0554119	-0.0265883	-0.0532879	-0.0306812	-0.0635747	-0.0143049	-0.00549313	0.0177481	-0.0302934	0.0463199	0.0290434	-0.0799737	-0.0501643	-0.00736228	-0.0224188	-0.0247635	-0.0613146	-0.0440904	-0.0563746	0.0510794	0.0251451	-0.00776226	-0.0024849	-0.0453526	-0.0524204	-0.0617076	-0.0458164	0.0798513	0.0929854	-0.0128773	-0.0190237	-0.0311303	0.0284769	0.022682	0.0183964	-0.00728474	-0.0212777	0.0420355	0.0276269	0.0469	0.00822362
-0.00650778	-0.102652	0.0446648	-0.0378538	-0.0323782	-0.0578355	0.028866	-0.0340347	0.00143106	-0.031306	0.0190422	-0.045766	0.00963967	-0.00905685	-0.00434306	-0.0431135	-0.0902535	-0.164019	-0.0229929	-0.114415	-0.104739	-0.115595	0.0994418	0.0796029	0.0474729	-0.00970101	0.0281935	-0.0021129	-0.0865221	-0.119456	-0.0169736	-0.00575835	-0.15489	-0.141447	0.0768024	0.0756722	0.125553	0.135609	0.0669133	0.0553822	-0.0238974	-0.00634232	0.0721343	0.0873878	-0.049973	-0.101355	0.0617366	0.0641948	-0.0344854	-0.121246
0.0208919	0.0116756	-0.0188276	-0.0543661	-0.0484336	-0.0936303	-0.0227633	-0.0719597	-0.0872107	-0.114594	-0.00730653	-0.071724	-0.0293592	-0.0627179	-0.0553801	-0.0790698	0.0444316	-0.023772	0.00771001	-0.0419205	-0.0796366	-0.0891166	-0.0183193	-0.033363	-0.00607657	-0.0589334	-0.02687	-0.0471551	0.0507518	0.0231407	-0.0319198	-0.0216475	0.024316	-0.007925	-0.0172181	-0.0150822	0.0956595	0.070279	0.00709289	-0.0164921	0.0130179	-0.00180905	-0.048506	-0.0194192	-0.0542871	-0.0573764	-0.0203785	-0.0499598	-0.0314034	-0.0438043
[truncated: 66 more columns]

## Sheet: Figure_1_B(HC)
0	0.137822	0.0045106	-0.0057195	-0.00167204	-0.00336086	0.00768955	-0.00280935	-0.00796412	-0.010665	0.108582	0.0108361	0.0107957	0.00313357	0.00269858	-0.0064213	0.000697989	-0.000708572	0.127201	-0.00504529	-0.00319836	-0.00578683	-0.0027855	-0.0131478	-0.00764429	-0.0147934	-0.00307446	-0.000125348	0.000759521	-0.00361427	-0.00759076	-0.00493295	0.0069413	-0.007385	-0.00747939	-0.00697224	-0.000370212	-0.000763283	-0.00369256	-0.00350271	-0.0102261	-0.00563325	0.00471123	-0.000674182	-0.00700232	-0.00490628	-0.000192265	-0.00352421	-0.00168089	0.00132603
0.137822	0	-0.00333856	0.000394412	-0.00235175	-0.00566386	-0.00693633	0.000437793	-0.00456389	-0.0161237	0.000901465	0.0272058	-0.00620023	0.00144024	-0.00149902	-0.000850199	0.0104302	0.0288637	0.00549704	0.0791978	-0.00197718	0.00152907	-0.00624938	-0.00994661	-0.00453586	-0.00760711	0.000541048	-0.00134819	-0.00400378	-0.000864366	-0.0068191	-0.00367797	0.00517615	0.0113977	-0.00212976	-0.00879786	-0.00560151	-0.00370569	-0.00643457	-0.00699507	-0.00422846	0.000521537	-0.00293022	0.0012272	-0.00215307	-0.00295022	-0.00233086	-0.00338266	0.00268647	0.00110076
0.0045106	-0.00333856	0	0.0666326	0.0115668	-0.00781889	0.33115	-0.00492592	0.00670419	-0.0175497	-0.00427356	-0.0151854	-0.00452239	-0.0188208	0.0109687	-0.0207097	-0.00501305	-0.00365625	0.0746555	-0.00814334	-0.000115852	-0.00445542	0.191316	0.000518786	0.0428807	-0.00261154	0.0090757	-0.00548778	-0.00243676	-0.0122839	0.0552737	-0.00693958	0.00507079	-0.00839943	0.0185817	-0.00720665	-0.00124395	-0.00894746	0.000344188	-0.000716346	-0.00546188	-0.0140714	0.00199891	3.29246e-05	-0.00579732	-0.008036	0.000325563	-0.00222528	-0.00300671	0.00427276
-0.0057195	0.000394412	0.0666326	0	-0.000538547	0.0210439	0.00944901	0.310246	-0.00899466	0.00389628	-0.0165531	-0.00595506	-0.028355	-0.00551396	-0.0256237	0.00136484	-0.00198225	-0.00244231	-0.00313323	0.0547053	-0.0117293	-0.00420627	-0.00939727	0.223142	-0.00475119	0.0227484	-0.00717006	-0.00049211	-0.0042993	-0.00469387	-0.00179783	0.0344647	-0.00237976	0.0129368	-0.00628231	0.00121943	-0.00956272	-0.00278986	-0.00689513	0.00094748	-0.0191487	-0.00872137	-0.00408756	-0.000584	-0.0251229	-0.00250369	-0.00140103	-0.000216214	-0.0100436	-0.0015081
-0.00167204	-0.00235175	0.0115668	-0.000538547	0	0.165055	0.0277004	0.00261613	0.313904	0.0111996	-0.00239293	-0.0100672	-0.000289588	-0.00791384	0.0089958	-0.00419704	-0.00164275	-0.0047872	0.00135433	-0.000969066	0.0398369	0.0141104	0.0096751	-0.0252949	0.0753066	-0.00430347	0.0700937	0.00499044	-0.00151284	-0.0026207	-0.00619904	-0.0159362	-0.00348624	-0.00795766	0.00117811	-0.0146467	-0.0075108	-0.00980165	0.000738138	-0.0103445	-0.007537	-0.0116823	0.00317959	-0.00628278	0.00605294	0.00395675	-0.000394212	-0.00321456	-0.00562152	-0.00122571
-0.00336086	-0.00566386	-0.00781889	0.0210439	0.165055	0	-0.00379528	0.0225083	0.00242115	0.308706	-0.00722936	-0.00701547	-0.00252712	-0.0034415	0.000207122	-0.00114231	-0.00474451	-0.00191535	-0.00550549	-0.00607894	0.00816694	0.040532	-0.0175605	0.00572812	-0.0131284	0.0844702	0.00534837	0.119321	-0.00423713	-0.00120319	-0.0190876	0.00172538	-0.00790377	-0.00353221	-0.00828202	-0.000825929	-0.0081201	0.000787851	-0.00202359	0.00793586	-0.0157235	-0.0115313	-0.00233113	-0.00576823	-0.000145971	0.00156213	-0.00365554	-0.00579917	-0.00256633	0.00195545
0.00768955	-0.00693633	0.33115	0.00944901	0.0277004	-0.00379528	0	0.183946	0.104598	-0.0114323	0.00627658	-0.00945143	0.0681658	-0.00810871	-0.0065688	-0.0177657	-0.00368338	-0.00420324	0.0260299	-0.00768348	0.00143775	-0.00619074	-0.00766559	-0.04	0.00771926	-0.0153242	-0.00957573	-0.00611965	0.00941252	-0.00175424	0.026145	-0.00579502	0.0292467	0.00197365	-0.0126655	-0.0137082	-0.00619705	-0.00427546	0.00144237	-0.00906239	-0.0173916	-0.0183423	-0.00157986	-0.001076	-0.000560332	-0.0200454	-0.00166539	-0.00111166	0.00102885	-0.00697442
-0.00280935	0.000437793	-0.00492592	0.310246	0.00261613	0.0225083	0.183946	0	0.00376158	0.11088	-0.00175915	0.0389859	0.000915637	0.0367802	-0.0255411	-0.00860996	-0.000576807	-0.00248026	-0.0140989	0.00654285	-0.000881383	-0.0054108	-0.0346696	-0.00870578	-0.0164599	0.0108683	-0.0158426	-0.00643165	0.00147577	0.00530612	-0.0010896	0.0361052	-0.00309569	0.0277832	-0.0370809	0.00250609	-0.00978316	-0.00101887	-0.00299635	-0.00523656	-0.0185455	-0.0154019	-0.00132782	-0.00168623	-0.0140957	0.00514204	-0.00125355	-0.00258634	-0.00412484	-0.00316223
-0.00796412	-0.00456389	0.00670419	-0.00899466	0.313904	0.00242115	0.104598	0.00376158	0	0.19321	0.00970574	-0.0086861	0.0764563	0.00182965	0.12772	-0.000970417	-0.00330943	-0.00277887	-0.0128924	-0.0175749	-0.00362901	-0.0165926	0.017453	-0.0347245	0.0154843	-0.013921	-0.0134734	-0.0166868	-0.00259438	-0.00913153	-0.00422075	-0.0163574	0.000346134	-0.0112785	-0.00694506	-0.0135631	-0.00674854	-0.0075315	-0.00788651	-0.0213118	-0.0073119	-0.0182421	0.00117489	-0.0068329	-0.00583149	-0.007192	-0.000414053	-0.00104523	-0.00203157	-0.00877151
-0.010665	-0.0161237	-0.0175497	0.00389628	0.0111996	0.308706	-0.0114323	0.11088	0.19321	0	-0.00705716	0.023813	-0.00693475	0.0281962	-0.0020674	0.136877	-0.00281503	-0.00319766	-0.0134177	-0.0175045	-0.0138826	-0.00863698	-0.0115163	0.0161184	-0.0262898	0.0153795	-0.0242271	-0.0316447	-0.00370533	0.00678311	-0.0221425	0.026694	-0.0170192	0.00610047	-0.0220988	0.000373145	-0.0103739	-0.00644185	-0.0144989	-0.00413454	-0.0072021	-0.000627894	-0.00973704	-0.0097681	-0.00489882	-0.000499991	0.000799318	0.00264863	-0.00682635	0.00130888
0.108582	0.000901465	-0.00427356	-0.0165531	-0.00239293	-0.00722936	0.00627658	-0.00175915	0.00970574	-0.00705716	0	0.110262	0.494486	0.0227042	0.0377162	-0.0096729	0.0434585	-0.00272563	0.0273874	-0.0131289	-0.0146456	-0.0061726	0.00265956	-0.00849018	-0.0213569	-0.0300998	0.00123664	-0.00403805	0.0139653	-0.00786635	-0.0104957	-0.00762608	-0.00261457	-0.00788092	-0.000201402	-0.00162509	-0.000663214	-0.00528449	-0.00580047	-0.00370581	-0.00962299	-0.0146531	-0.000605989	0.00299173	-0.00352035	-0.0117534	-0.00793596	-0.00614867	-0.00164176	-0.00435885
0.0108361	0.0272058	-0.0151854	-0.00595506	-0.0100672	-0.00701547	-0.00945143	0.0389859	-0.0086861	0.023813	0.110262	0	0.00260025	0.366474	-0.0065548	0.0300536	0.00186652	0.0265465	-0.00634782	0.00986306	-0.00316508	-8.13177e-05	-0.00457264	0.00997687	-0.0170301	-0.00742048	-0.00942961	-0.0031518	0.00193315	0.0247947	-0.00938895	0.00231228	-0.00888463	0.00249967	-0.0109358	-0.000745813	-0.00610055	-0.00832245	-0.00339421	-0.00184099	-0.0125416	-0.00259155	-0.00417621	-0.00110007	-0.00984153	-0.000590315	-0.0024048	-0.00306546	-0.000380574	-0.00244417
0.0107957	-0.00620023	-0.00452239	-0.028355	-0.000289588	-0.00252712	0.0681658	0.000915637	0.0764563	-0.00693475	0.494486	0.00260025	0	0.128255	0.159191	0.00123642	0.00169619	-0.00348675	0.00575075	-0.0160564	-0.0100975	-0.00841335	0.0129227	-0.040587	-0.0151203	-0.0187521	0.00466512	-0.00838686	0.00588408	-0.00396342	0.00084962	-0.0163011	0.000510664	-0.0039916	-0.00566407	-0.00742804	0.00155925	-0.0004782	0.000501379	-0.0024385	-0.00446469	-0.00709036	-0.00039074	-0.00118495	0.00360412	-0.00467645	-0.000387132	-0.00223786	-0.00134595	-0.00246093
0.00313357	0.00144024	-0.0188208	-0.00551396	-0.00791384	-0.0034415	-0.00810871	0.0367802	0.00182965	0.0281962	0.0227042	0.366474	0.128255	0	0.00785414	0.158053	-0.00661959	-0.0054631	-0.0102981	-2.85022e-05	-0.00922292	-0.0105993	-0.00306956	0.0147535	-0.0273049	-0.00135316	-0.000135623	0.000321937	-0.00635539	0.00057665	-0.0140361	0.00353001	-0.00749166	-0.00245832	-0.00221298	0.00230771	-0.00217552	0.000614832	-0.00493029	0.000122129	-0.0040491	0.00490201	-0.00155748	0.00110564	-0.00765473	-0.00224988	-0.0026282	-0.00200512	-0.00143629	-0.00409132
0.00269858	-0.00149902	0.0109687	-0.0256237	0.0089958	0.000207122	-0.0065688	-0.0255411	0.12772	-0.0020674	0.0377162	-0.0065548	0.159191	0.00785414	0	0.239401	-0.0145826	-0.0066095	0.0322812	-0.0063305	-0.00284275	-0.00112104	0.0990806	-0.00854761	-0.00886475	-0.0152352	0.0214691	-0.00208339	0.0156628	-0.00350704	0.0197832	-0.00656003	-0.00326134	-0.00770506	0.000712185	-0.0235711	-0.00212964	-0.00223813	-0.00669153	-0.0114331	-0.0166306	-0.0206931	-2.07223e-05	0.00149796	-0.00362129	-0.0090452	-0.00109304	-0.00391068	0.00194092	0.00362214
-0.0064213	-0.000850199	-0.0207097	0.00136484	-0.00419704	-0.00114231	-0.0177657	-0.00860996	-0.000970417	0.136877	-0.0096729	0.0300536	0.00123642	0.158053	0.239401	0	-0.00840471	-0.00935297	-0.0091954	0.0169613	-0.00441905	-0.00389029	-0.00225285	0.0966978	-0.0178414	0.00275917	0.00303674	-0.000211027	0.000650009	0.0361428	0.0135537	0.0277991	0.00134526	0.000367987	-0.0136848	-0.00262448	-0.00141075	-0.00385391	-0.00749806	-0.00235743	-0.0131575	0.00385047	-0.000833218	0.00176414	-0.00913214	-0.00808789	-0.00124533	-0.00357385	0.000117962	-0.00194717
0.000697989	0.0104302	-0.00501305	-0.00198225	-0.00164275	-0.00474451	-0.00368338	-0.000576807	-0.00330943	-0.00281503	0.0434585	0.00186652	0.00169619	-0.00661959	-0.0145826	-0.00840471	0	0.159275	0.00612427	0.00156817	-0.00823065	-0.00382846	-0.00699854	-0.0067193	-0.00112229	-0.00715482	-0.00165975	-0.00160629	0.0721958	-0.000179488	-0.0050356	-0.00400029	0.00406202	0.0029378	-0.00188604	-0.00436986	-0.00105315	-0.008292	-0.00480207	-0.00347442	-0.00607276	-0.00503588	-0.00138735	-0.0036333	-6.68468e-05	9.37516e-05	-0.00383149	-0.00296009	-0.00227937	-0.00361159
-0.000708572	0.0288637	-0.00365625	-0.00244231	-0.0047872	-0.00191535	-0.00420324	-0.00248026	-0.00277887	-0.00319766	-0.00272563	0.0265465	-0.00348675	-0.0054631	-0.0066095	-0.00935297	0.159275	0	0.00143171	0.0108858	-0.00834683	-0.00256979	-0.00204566	-0.0105187	-0.00213624	-0.00730807	-0.00234077	-0.00150297	-0.00110951	0.048815	-0.00964132	-0.00666987	-0.00128613	0.00423979	0.00512765	-0.00422032	-0.00161368	0.000393365	-0.00269231	-0.00652145	0.00317622	-0.00889779	-0.00598826	-0.00201082	0.00167251	-0.00510164	-0.00137767	0.000174689	-0.000198428	5.5002e-05
0.127201	0.00549704	0.0746555	-0.00313323	0.00135433	-0.00550549	0.0260299	-0.0140989	-0.0128924	-0.0134177	0.0273874	-0.00634782	0.00575075	-0.0102981	0.0322812	-0.0091954	0.00612427	0.00143171	0	0.446354	-0.0041836	0.00123812	0.0301784	-0.00900242	-0.0191739	-0.034155	-0.0158162	-0.00805789	0.0301034	-0.00526589	0.00824131	-0.0112239	0.0315859	0.00166605	-0.0110032	-0.00791647	-0.00667064	-0.0167197	-0.0140719	-0.0127415	-0.0166109	-0.0185357	0.000906023	-0.00727675	0.00258881	-0.0115408	-0.00272281	-0.00641433	-0.00347008	-0.00208179
-0.00504529	0.0791978	-0.00814334	0.0547053	-0.000969066	-0.00607894	-0.00768348	0.00654285	-0.0175749	-0.0175045	-0.0131289	0.00986306	-0.0160564	-2.85022e-05	-0.0063305	0.0169613	0.00156817	0.0108858	0.446354	0	-0.00488184	-0.00331563	-0.0092258	0.0210308	-0.0114563	-0.00644081	-0.00565942	-0.00515441	0.0044726	0.0219862	0.00553905	-0.00223689	0.0158358	0.0541479	-0.022056	-0.0123743	-0.00665273	-0.00560021	-0.00964676	-0.0127684	-0.00444441	-0.00709671	-0.00681168	-0.00553876	-0.000892633	-0.00582587	-0.00382901	-0.00482394	-0.00696482	-0.00251927
-0.00319836	-0.00197718	-0.000115852	-0.0117293	0.0398369	0.00816694	0.00143775	-0.000881383	-0.00362901	-0.0138826	-0.0146456	-0.00316508	-0.0100975	-0.00922292	-0.00284275	-0.00441905	-0.00823065	-0.00834683	-0.0041836	-0.00488184	0	0.395325	-0.0120742	-0.0224179	0.018232	0.00378921	0.0719889	0.0239693	0.000105448	0.00180166	0.0201363	-0.00545677	0.00307038	-0.00401044	-0.0169372	-0.01133	-0.00965831	-0.017514	0.0270125	0.000309584	0.0218747	0.00301945	-0.00453924	-0.00898385	-0.00303098	-0.00213486	-0.00409468	-0.00371549	-0.00190864	-0.00332008
-0.00578683	0.00152907	-0.00445542	-0.00420627	0.0141104	0.040532	-0.00619074	-0.0054108	-0.0165926	-0.00863698	-0.0061726	-8.13177e-05	-0.00841335	-0.0105993	-0.00112104	-0.00389029	-0.00382846	-0.00256979	0.00123812	-0.00331563	0.395325	0	-0.0143364	-0.0114184	-0.00372901	0.0212209	0.0111951	0.15779	-0.00348365	0.0024679	0.000233325	-0.00191059	-0.00479595	0.0040564	-0.0140956	-0.00661241	-0.00630347	-0.0127405	0.00303024	0.00653943	0.00579458	0.0248726	-0.00807267	-0.00997289	0.00236734	-0.000954392	-0.00519939	0.00187813	0.00428964	-0.0041881
-0.0027855	-0.00624938	0.191316	-0.00939727	0.0096751	-0.0175605	-0.00766559	-0.0346696	0.017453	-0.0115163	0.00265956	-0.00457264	0.0129227	-0.00306956	0.0990806	-0.00225285	-0.00699854	-0.00204566	0.0301784	-0.0092258	-0.0120742	-0.0143364	0	0.393088	0.0644328	-0.0207022	0.0348062	-0.00477582	-0.00391773	-0.00906995	0.0572165	0.00167166	-0.00857824	-0.0110752	0.0326782	-0.0118503	0.00172655	-0.00521414	-0.00448784	-0.0116508	-0.000805638	-0.0110166	0.00176304	-0.00107012	0.00284904	-0.0120116	-0.00294443	-0.00393757	-0.000773646	0.00488964
-0.0131478	-0.00994661	0.000518786	0.223142	-0.0252949	0.00572812	-0.04	-0.00870578	-0.0347245	0.0161184	-0.00849018	0.00997687	-0.040587	0.0147535	-0.00854761	0.0966978	-0.0067193	-0.0105187	-0.00900242	0.0210308	-0.0224179	-0.0114184	0.393088	0	-0.0091033	0.0665267	0.00109141	0.018325	-0.0081949	-0.00789899	-0.00488348	0.0959719	-0.01938	-0.00799026	0.00321927	0.0135102	-0.00201346	-0.00129768	-0.00410969	0.000223574	-0.0151869	-0.00915306	-0.00213997	-0.000715496	-0.00320515	-0.0028108	-0.0051815	-0.00057848	0.00371538	-0.00805841
-0.00764429	-0.00453586	0.0428807	-0.00475119	0.0753066	-0.0131284	0.00771926	-0.0164599	0.0154843	-0.0262898	-0.0213569	-0.0170301	-0.0151203	-0.0273049	-0.00886475	-0.0178414	-0.00112229	-0.00213624	-0.0191739	-0.0114563	0.018232	-0.00372901	0.0644328	-0.0091033	0	0.436807	0.203729	0.0289442	-0.00682479	-0.00660957	0.184588	-0.00780064	0.00239013	-0.0150636	0.0879283	-0.00235993	-0.00301883	-0.00123118	0.0064197	0.00527171	0.00144511	-0.0065831	0.00560097	0.00263958	0.000559166	-0.0068482	-0.000335575	0.0036493	-0.00124868	0.000431325
-0.0147934	-0.00760711	-0.00261154	0.0227484	-0.00430347	0.0844702	-0.0153242	0.0108683	-0.013921	0.0153795	-0.0300998	-0.00742048	-0.0187521	-0.00135316	-0.0152352	0.00275917	-0.00715482	-0.00730807	-0.034155	-0.00644081	0.00378921	0.0212209	-0.0207022	0.0665267	0.436807	0	0.00522825	0.120796	-0.00546056	-0.00174622	0.0239184	0.115935	-0.00306583	0.00282438	0.00406098	0.023007	-0.000731506	-0.00562272	-0.000279776	0.00686822	-0.00896146	-0.0031331	-0.000756048	0.00312109	-0.00449926	0.000530352	-0.00440226	-0.00145948	-0.00147941	-0.001239
-0.00307446	0.000541048	0.0090757	-0.00717006	0.0700937	0.00534837	-0.00957573	-0.0158426	-0.0134734	-0.0242271	0.00123664	-0.00942961	0.00466512	-0.000135623	0.0214691	0.00303674	-0.00165975	-0.00234077	-0.0158162	-0.00565942	0.0719889	0.0111951	0.0348062	0.00109141	0.203729	0.00522825	0	0.506014	-0.0149078	-0.0100704	-0.0124472	-0.0137294	-0.00481793	-0.00764785	0.0622243	-0.00281597	0.00243273	-0.00138262	0.0114598	0.00782477	-0.00393455	0.000892257	0.0024224	-0.000896737	-0.00630258	-0.0160557	-0.0038071	-0.00385657	-0.00303894	-0.00141008
-0.000125348	-0.00134819	-0.00548778	-0.00049211	0.00499044	0.119321	-0.00611965	-0.00643165	-0.0166868	-0.0316447	-0.00403805	-0.0031518	-0.00838686	0.000321937	-0.00208339	-0.000211027	-0.00160629	-0.00150297	-0.00805789	-0.00515441	0.0239693	0.15779	-0.00477582	0.018325	0.0289442	0.120796	0.506014	0	-0.00957165	-0.00962541	-0.0169234	0.00390004	-0.00706754	-0.00627367	-0.00448675	0.0116433	-0.00158241	0.00183363	0.00886268	0.0143499	-0.000840958	-0.00332326	-0.00107099	0.000973331	-0.00789594	0.000742833	-0.002624	-0.00192914	-0.00413285	0.00201853
0.000759521	-0.00400378	-0.00243676	-0.0042993	-0.00151284	-0.00423713	0.00941252	0.00147577	-0.00259438	-0.00370533	0.0139653	0.00193315	0.00588408	-0.00635539	0.0156628	0.000650009	0.0721958	-0.00110951	0.0301034	0.0044726	0.000105448	-0.00348365	-0.00391773	-0.0081949	-0.00682479	-0.00546056	-0.0149078	-0.00957165	0	0.322062	0.035985	0.000589202	0.0183195	0.0022394	-0.0208938	-0.00806824	0.00469335	0.001308	-0.00386002	-0.00432329	0.00112587	-0.00189919	-0.00375468	-0.00328245	-9.39378e-05	0.000205822	0.00190542	-0.00124257	-0.00156119	-0.00456994
-0.00361427	-0.000864366	-0.0122839	-0.00469387	-0.0026207	-0.00120319	-0.00175424	0.00530612	-0.00913153	0.00678311	-0.00786635	0.0247947	-0.00396342	0.00057665	-0.00350704	0.0361428	-0.000179488	0.048815	-0.00526589	0.0219862	0.00180166	0.0024679	-0.00906995	-0.00789899	-0.00660957	-0.00174622	-0.0100704	-0.00962541	0.322062	0	0.00829388	0.0265616	0.00335851	0.0258328	-0.00702672	-0.00556595	0.00348098	-0.00111234	-0.00109282	-0.00394275	0.000110943	0.0057058	-0.00700813	-0.00397239	0.000966219	0.000276662	-0.000378387	-0.00167543	0.000824368	-0.00361485
-0.00759076	-0.0068191	0.0552737	-0.00179783	-0.00619904	-0.0190876	0.026145	-0.0010896	-0.00422075	-0.0221425	-0.0104957	-0.00938895	0.00084962	-0.0140361	0.0197832	0.0135537	-0.0050356	-0.00964132	0.00824131	0.00553905	0.0201363	0.000233325	0.0572165	-0.00488348	0.184588	0.0239184	-0.0124472	-0.0169234	0.035985	0.00829388	0	0.541059	0.0557492	0.00359714	0.0114981	-0.00386107	-0.0079666	-0.0105314	-0.00571008	-0.0061678	-0.00101449	-0.00469569	0.000398729	-0.00382866	0.00627087	-0.00449343	-0.0022827	-0.00411517	-0.010431	-0.000714015
-0.00493295	-0.00367797	-0.00693958	0.0344647	-0.0159362	0.00172538	-0.00579502	0.0361052	-0.0163574	0.026694	-0.00762608	0.00231228	-0.0163011	0.00353001	-0.00656003	0.0277991	-0.00400029	-0.00666987	-0.0112239	-0.00223689	-0.00545677	-0.00191059	0.00167166	0.0959719	-0.00780064	0.115935	-0.0137294	0.00390004	0.000589202	0.0265616	0.541059	0	0.000252711	0.0424367	-0.00375055	0.000504632	-0.00564744	3.02961e-05	-0.00460584	-0.00778841	-0.00404243	-0.00324577	0.000215402	0.000174071	-0.00281032	0.00656321	-0.00404983	-0.00293001	-0.00541563	-0.00635651
0.0069413	0.00517615	0.00507079	-0.00237976	-0.00348624	-0.00790377	0.0292467	-0.00309569	0.000346134	-0.0170192	-0.00261457	-0.00888463	0.000510664	-0.00749166	-0.00326134	0.00134526	0.00406202	-0.00128613	0.0315859	0.0158358	0.00307038	-0.00479595	-0.00857824	-0.01938	0.00239013	-0.00306583	-0.00481793	-0.00706754	0.0183195	0.00335851	0.0557492	0.000252711	0	0.520969	1.62479e-05	-0.0039763	-0.0108069	-0.00956207	-0.00292949	-0.00317405	0.000865122	-0.00991879	-0.00604295	-7.51777e-05	0.00210881	-0.00507563	-0.000210818	-0.00912138	-0.00473024	-0.00840087
-0.007385	0.0113977	-0.00839943	0.0129368	-0.00795766	-0.00353221	0.00197365	0.0277832	-0.0112785	0.00610047	-0.00788092	0.00249967	-0.0039916	-0.00245832	-0.00770506	0.000367987	0.0029378	0.00423979	0.00166605	0.0541479	-0.00401044	0.0040564	-0.0110752	-0.00799026	-0.0150636	0.00282438	-0.00764785	-0.00627367	0.0022394	0.0258328	0.00359714	0.0424367	0.520969	0	0.00241267	0.0240518	-0.0117683	-0.00516619	-0.00917301	-0.00155077	-0.00324052	0.00166094	-0.0083627	-0.00270756	-0.00098023	0.000677491	-0.00214372	-0.00466973	-0.0063837	-0.0110842
-0.00747939	-0.00212976	0.0185817	-0.00628231	0.00117811	-0.00828202	-0.0126655	-0.0370809	-0.00694506	-0.0220988	-0.000201402	-0.0109358	-0.00566407	-0.00221298	0.000712185	-0.0136848	-0.00188604	0.00512765	-0.0110032	-0.022056	-0.0169372	-0.0140956	0.0326782	0.00321927	0.0879283	0.00406098	0.0622243	-0.00448675	-0.0208938	-0.00702672	0.0114981	-0.00375055	1.62479e-05	0.00241267	0	0.531157	-0.000830845	0.000490227	-0.000505917	-0.00635775	-0.00709168	-0.0116467	0.00386994	0.000702912	0.0614157	0.000944386	-0.00366521	-0.0055388	-0.0160322	-0.00946121
-0.00697224	-0.00879786	-0.00720665	0.00121943	-0.0146467	-0.000825929	-0.0137082	0.00250609	-0.0135631	0.000373145	-0.00162509	-0.000745813	-0.00742804	0.00230771	-0.0235711	-0.00262448	-0.00436986	-0.00422032	-0.00791647	-0.0123743	-0.01133	-0.00661241	-0.0118503	0.0135102	-0.00235993	0.023007	-0.00281597	0.0116433	-0.00806824	-0.00556595	-0.00386107	0.000504632	-0.0039763	0.0240518	0.531157	0	-0.00224885	-3.62483e-05	-0.0019569	0.00257091	-0.0160457	0.000403159	-0.00288249	-0.00140902	0.00769681	0.0229032	-0.00427234	-0.000828059	-0.0145119	-0.0181323
-0.000370212	-0.00560151	-0.00124395	-0.00956272	-0.0075108	-0.0081201	-0.00619705	-0.00978316	-0.00674854	-0.0103739	-0.000663214	-0.00610055	0.00155925	-0.00217552	-0.00212964	-0.00141075	-0.00105315	-0.00161368	-0.00667064	-0.00665273	-0.00965831	-0.00630347	0.00172655	-0.00201346	-0.00301883	-0.000731506	0.00243273	-0.00158241	0.00469335	0.00348098	-0.0079666	-0.00564744	-0.0108069	-0.0117683	-0.000830845	-0.00224885	0	0.144818	0.191477	0.0183131	0.179908	0.000230669	-0.00360361	-0.00206324	-0.0045821	-0.0064248	0.00223291	-0.00248511	-0.00458371	-0.00338712
-0.000763283	-0.00370569	-0.00894746	-0.00278986	-0.00980165	0.000787851	-0.00427546	-0.00101887	-0.0075315	-0.00644185	-0.00528449	-0.00832245	-0.0004782	0.000614832	-0.00223813	-0.00385391	-0.008292	0.000393365	-0.0167197	-0.00560021	-0.017514	-0.0127405	-0.00521414	-0.00129768	-0.00123118	-0.00562272	-0.00138262	0.00183363	0.001308	-0.00111234	-0.0105314	3.02961e-05	-0.00956207	-0.00516619	0.000490227	-3.62483e-05	0.144818	0	0.00190594	0.231811	0.0203841	0.114344	-0.00175345	0.00341439	-0.00740432	-0.00504829	0.00103869	0.00308307	-0.00712503	-0.00163174
-0.00369256	-0.00643457	0.000344188	-0.00689513	0.000738138	-0.00202359	0.00144237	-0.00299635	-0.00788651	-0.0144989	-0.00580047	-0.00339421	0.000501379	-0.00493029	-0.00669153	-0.00749806	-0.00480207	-0.00269231	-0.0140719	-0.00964676	0.0270125	0.00303024	-0.00448784	-0.00410969	0.0064197	-0.000279776	0.0114598	0.00886268	-0.00386002	-0.00109282	-0.00571008	-0.00460584	-0.00292949	-0.00917301	-0.000505917	-0.0019569	0.191477	0.00190594	0	0.239104	0.113668	-0.00226561	-0.00116039	-0.0037613	-0.0102579	-0.00140235	0.00540359	0.00102985	-0.00553973	-0.00648518
-0.00350271	-0.00699507	-0.000716346	0.00094748	-0.0103445	0.00793586	-0.00906239	-0.00523656	-0.0213118	-0.00413454	-0.00370581	-0.00184099	-0.0024385	0.000122129	-0.0114331	-0.00235743	-0.00347442	-0.00652145	-0.0127415	-0.0127684	0.000309584	0.00653943	-0.0116508	0.000223574	0.00527171	0.00686822	0.00782477	0.0143499	-0.00432329	-0.00394275	-0.0061678	-0.00778841	-0.00317405	-0.00155077	-0.00635775	0.00257091	0.0183131	0.231811	0.239104	0	0.0282972	0.116823	-0.0040499	-0.00323524	-0.0122025	-0.00230643	-0.000687112	0.00509472	-0.00803516	-0.00931273
-0.0102261	-0.00422846	-0.00546188	-0.0191487	-0.007537	-0.0157235	-0.0173916	-0.0185455	-0.0073119	-0.0072021	-0.00962299	-0.0125416	-0.00446469	-0.0040491	-0.0166306	-0.0131575	-0.00607276	0.00317622	-0.0166109	-0.00444441	0.0218747	0.00579458	-0.000805638	-0.0151869	0.00144511	-0.00896146	-0.00393455	-0.000840958	0.00112587	0.000110943	-0.00101449	-0.00404243	0.000865122	-0.00324052	-0.00709168	-0.0160457	0.179908	0.0203841	0.113668	0.0282972	0	0.229052	-0.018238	-0.0167683	-0.0072943	-0.00774632	-0.0136999	-0.016186	-0.00600508	-0.00704494
-0.00563325	0.000521537	-0.0140714	-0.00872137	-0.0116823	-0.0115313	-0.0183423	-0.0154019	-0.0182421	-0.000627894	-0.0146531	-0.00259155	-0.00709036	0.00490201	-0.0206931	0.00385047	-0.00503588	-0.00889779	-0.0185357	-0.00709671	0.00301945	0.0248726	-0.0110166	-0.00915306	-0.0065831	-0.0031331	0.000892257	-0.00332326	-0.00189919	0.0057058	-0.00469569	-0.00324577	-0.00991879	0.00166094	-0.0116467	0.000403159	0.000230669	0.114344	-0.00226561	0.116823	0.229052	0	-0.006405	-0.00857117	-0.0177599	-0.00776031	-0.00870784	-0.0191767	-0.00441742	-0.0124676
0.00471123	-0.00293022	0.00199891	-0.00408756	0.00317959	-0.00233113	-0.00157986	-0.00132782	0.00117489	-0.00973704	-0.000605989	-0.00417621	-0.00039074	-0.00155748	-2.07223e-05	-0.000833218	-0.00138735	-0.00598826	0.000906023	-0.00681168	-0.00453924	-0.00807267	0.00176304	-0.00213997	0.00560097	-0.000756048	0.0024224	-0.00107099	-0.00375468	-0.00700813	0.000398729	0.000215402	-0.00604295	-0.0083627	0.00386994	-0.00288249	-0.00360361	-0.00175345	-0.00116039	-0.0040499	-0.018238	-0.006405	0	0.444347	0.11535	-0.00338983	0.260003	0.0645249	0.00345173	-0.00232185
-0.000674182	0.0012272	3.29246e-05	-0.000584	-0.00628278	-0.00576823	-0.001076	-0.00168623	-0.0068329	-0.0097681	0.00299173	-0.00110007	-0.00118495	0.00110564	0.00149796	0.00176414	-0.0036333	-0.00201082	-0.00727675	-0.00553876	-0.00898385	-0.00997289	-0.00107012	-0.000715496	0.00263958	0.00312109	-0.000896737	0.000973331	-0.00328245	-0.00397239	-0.00382866	0.000174071	-7.51777e-05	-0.00270756	0.000702912	-0.00140902	-0.00206324	0.00341439	-0.0037613	-0.00323524	-0.0167683	-0.00857117	0.444347	0	0.00163823	0.108043	0.0447686	0.255059	0.00211002	0.0104687
-0.00700232	-0.00215307	-0.00579732	-0.0251229	0.00605294	-0.000145971	-0.000560332	-0.0140957	-0.00583149	-0.00489882	-0.00352035	-0.00984153	0.00360412	-0.00765473	-0.00362129	-0.00913214	-6.68468e-05	0.00167251	0.00258881	-0.000892633	-0.00303098	0.00236734	0.00284904	-0.00320515	0.000559166	-0.00449926	-0.00630258	-0.00789594	-9.39378e-05	0.000966219	0.00627087	-0.00281032	0.00210881	-0.00098023	0.0614157	0.00769681	-0.0045821	-0.00740432	-0.0102579	-0.0122025	-0.0072943	-0.0177599	0.11535	0.00163823	0	0.52856	0.0111571	0.000480321	0.207411	0.00602253
-0.00490628	-0.00295022	-0.008036	-0.00250369	0.00395675	0.00156213	-0.0200454	0.00514204	-0.007192	-0.000499991	-0.0117534	-0.000590315	-0.00467645	-0.00224988	-0.0090452	-0.00808789	9.37516e-05	-0.00510164	-0.0115408	-0.00582587	-0.00213486	-0.000954392	-0.0120116	-0.0028108	-0.0068482	0.000530352	-0.0160557	0.000742833	0.000205822	0.000276662	-0.00449343	0.00656321	-0.00507563	0.000677491	0.000944386	0.0229032	-0.0064248	-0.00504829	-0.00140235	-0.00230643	-0.00774632	-0.00776031	-0.00338983	0.108043	0.52856	0	0.000809531	0.018377	0.0254372	0.204567
-0.000192265	-0.00233086	0.000325563	-0.00140103	-0.000394212	-0.00365554	-0.00166539	-0.00125355	-0.000414053	0.000799318	-0.00793596	-0.0024048	-0.000387132	-0.0026282	-0.00109304	-0.00124533	-0.00383149	-0.00137767	-0.00272281	-0.00382901	-0.00409468	-0.00519939	-0.00294443	-0.0051815	-0.000335575	-0.00440226	-0.0038071	-0.002624	0.00190542	-0.000378387	-0.0022827	-0.00404983	-0.000210818	-0.00214372	-0.00366521	-0.00427234	0.00223291	0.00103869	0.00540359	-0.000687112	-0.0136999	-0.00870784	0.260003	0.0447686	0.0111571	0.000809531	0	0.258508	0.0226611	0.00404492
-0.00352421	-0.00338266	-0.00222528	-0.000216214	-0.00321456	-0.00579917	-0.00111166	-0.00258634	-0.00104523	0.00264863	-0.00614867	-0.00306546	-0.00223786	-0.00200512	-0.00391068	-0.00357385	-0.00296009	0.000174689	-0.00641433	-0.00482394	-0.00371549	0.00187813	-0.00393757	-0.00057848	0.0036493	-0.00145948	-0.00385657	-0.00192914	-0.00124257	-0.00167543	-0.00411517	-0.00293001	-0.00912138	-0.00466973	-0.0055388	-0.000828059	-0.00248511	0.00308307	0.00102985	0.00509472	-0.016186	-0.0191767	0.0645249	0.255059	0.000480321	0.018377	0.258508	0	0.0018192	0.014057
-0.00168089	0.00268647	-0.00300671	-0.0100436	-0.00562152	-0.00256633	0.00102885	-0.00412484	-0.00203157	-0.00682635	-0.00164176	-0.000380574	-0.00134595	-0.00143629	0.00194092	0.000117962	-0.00227937	-0.000198428	-0.00347008	-0.00696482	-0.00190864	0.00428964	-0.000773646	0.00371538	-0.00124868	-0.00147941	-0.00303894	-0.00413285	-0.00156119	0.000824368	-0.010431	-0.00541563	-0.00473024	-0.0063837	-0.0160322	-0.0145119	-0.00458371	-0.00712503	-0.00553973	-0.00803516	-0.00600508	-0.00441742	0.00345173	0.00211002	0.207411	0.0254372	0.0226611	0.0018192	0	0.188966
0.00132603	0.00110076	0.00427276	-0.0015081	-0.00122571	0.00195545	-0.00697442	-0.00316223	-0.00877151	0.00130888	-0.00435885	-0.00244417	-0.00246093	-0.00409132	0.00362214	-0.00194717	-0.00361159	5.5002e-05	-0.00208179	-0.00251927	-0.00332008	-0.0041881	0.00488964	-0.00805841	0.000431325	-0.001239	-0.00141008	0.00201853	-0.00456994	-0.00361485	-0.000714015	-0.00635651	-0.00840087	-0.0110842	-0.00946121	-0.0181323	-0.00338712	-0.00163174	-0.00648518	-0.00931273	-0.00704494	-0.0124676	-0.00232185	0.0104687	0.00602253	0.204567	0.00404492	0.014057	0.188966	0
0.000829653	-0.000751411	0.0043102	0.00194881	-0.00198123	-0.00390924	0.00489953	0.00673489	-0.00386271	-0.0142254	0.00185645	-0.00193095	-0.00444007	0.00918851	-0.0094227	-0.00966981	-0.00441516	-0.00321524	-0.0172924	-0.0174244	-0.00441191	-0.00989587	-0.00225617	-0.00804978	-0.000556728	-0.00435558	0.0117206	0.000617405	-0.0112971	-0.00529789	-0.0173026	-0.0110685	0.00209109	-0.0043483	-0.00432694	-0.0043026	-0.00341266	-0.0119265	0.000400379	0.000400625	-0.00283579	-0.00276071	0.0250236	0.00885821	-0.0118952	-0.0109672	0.0032421	5.93457e-05	0.275032	0.00209177
-5.71327e-05	0.00287026	0.000925975	0.00204316	-0.00584406	0.00176852	0.00566164	0.00651171	0.000513652	-0.0237585	-0.00107622	0.00165279	0.00420448	-0.00189252	0.00637087	-0.00956903	-0.00364078	-0.00467414	-0.00161016	-0.0151436	-0.00552541	-0.00114863	-0.00130227	-0.003288	-0.00609089	-0.000795772	0.00266435	0.00420743	-0.00635205	-0.0174807	-0.00730373	-0.0119852	-0.00263754	-0.00237579	-0.0190286	-0.0111197	-0.00760461	-0.00209722	-0.00499787	0.00363532	-0.00515098	-0.00974666	-0.00415803	0.016749	-0.0415037	0.00742921	-0.00354658	0.00592771	0.0450844	0.302045
-0.0032835	-0.00324059	-0.00136811	0.000905286	0.000666242	0.00189989	-0.00696216	-0.00213577	-0.00259026	0.0030385	-0.018353	-0.00733013	-0.0114325	-0.00570652	-0.0168977	-0.00695519	0.00315975	0.000421458	-0.0089817	-0.0047127	-0.00610501	-0.00680347	-0.00211824	-0.00234836	-0.0047501	-0.00276231	-0.00423831	-0.00430652	-0.00737234	-0.00666425	-0.0122014	-0.00201057	-0.0128904	-0.00991855	-0.00902465	-0.0130173	-0.00460403	-0.00715047	-0.011052	-0.0172958	-0.00554457	-0.000325278	0.0230429	-0.00742256	-0.00261823	-0.00534712	0.0524564	0.011827	0.0545734	0.00733772
0.00219993	0.00110069	0.00698004	-0.000797088	0.00417224	0.00565228	0.00682742	-0.000105609	0.0055957	-0.00338989	-0.00587773	-0.0154164	0.00119499	-0.0209595	-0.00587618	-0.0107408	-0.00320053	-0.00123173	0.00529645	-0.0015183	-0.00459932	-0.000789279	0.00848172	0.0101552	-0.00353187	-0.00490189	0.00133224	-0.00246928	-0.00749658	-0.00859535	-0.00733491	-0.0114401	-0.00783346	-0.0103004	-0.00195921	-0.00748485	-0.000584001	0.00236488	-0.0145837	-0.0160608	-0.0209432	-0.00982303	0.00898512	0.00329516	0.00855501	0.00430602	0.0154539	0.0391017	0.00766317	0.0355362
-0.000763922	-0.00356089	0.00136202	-0.000736487	-0.00505713	-9.70362e-05	-0.000865417	0.00068407	-0.000850415	-0.00169432	-0.000236015	-0.00175422	-0.000491273	0.00143999	-0.00306793	-0.00282876	-0.00109306	-0.00213884	-0.00520408	-0.00536395	4.14336e-05	-0.00627964	-0.0024534	-0.00351078	-0.00195044	-0.00283911	-0.00106855	-0.00102252	-0.000899429	-0.00104422	-0.00408194	-0.00508111	-0.00281179	0.000150309	-0.00345194	0.000185603	0.00391984	0.00185854	0.0639029	0.0136057	-0.00656287	-0.00123758	-0.00506062	-0.00232808	-0.00452007	-0.00420208	0.0207251	0.00110704	0.0067703	-0.0043634
-0.0010858	-0.0031483	-5.15084e-05	-0.000697923	-0.000727898	4.08061e-05	-0.00116708	0.00053007	-0.00565351	-0.00327622	-0.00567859	-0.0064682	-0.000588413	-0.00547091	1.2048e-05	-0.00180924	-0.000448806	0.00366839	-0.00198162	-0.00445701	-0.00818145	-0.007039	-0.000473692	-0.0010251	-0.00268109	-0.00149653	-0.000379347	-0.00159157	-0.00136398	-0.00146966	-0.00623679	-0.00447674	-0.00236924	-0.000649562	-0.00499531	-0.00122776	1.99983e-05	0.0136025	0.00723918	0.0559621	-0.0100721	-0.00519343	-0.00495207	0.00123217	-0.00150389	-0.000893623	0.00855418	0.0286873	0.00100878	0.00462667
0.224882	0.0605398	-0.00703326	0.000982755	-0.00499307	-0.00811408	-0.0232551	-0.00475456	-0.010035	-0.00606512	-0.0112565	-0.00614017	-0.0167319	-0.00205172	-0.00763855	-0.00211148	0.0564596	0.0256478	-0.00526525	-0.00134164	-0.00712617	-0.00101469	-0.0110709	-0.00452709	0.00288944	-0.000791264	0.00280243	0.00144121	-0.00217057	-0.00222302	-0.00661055	-0.00277397	0.0134196	-0.00161574	-0.00262177	-0.00482144	-0.0020507	0.00197123	-0.000788289	-0.000251525	0.000405623	-0.000328693	-0.000565271	0.00301578	0.00162058	0.00237505	0.0033416	0.00341141	0.00265618	0.000122838
0.00323747	0.367375	-0.000323862	-0.00301158	-0.00386206	-0.00558763	-0.0140262	-0.0261664	-0.00236083	-0.0179259	-0.00596451	-0.0106603	-0.0046152	-0.00769594	-0.00481732	-0.0117761	0.00138151	0.0571796	-0.00567526	-0.00337555	0.000190136	0.00042596	-0.00299922	-0.0129844	0.00329462	-0.000907446	0.00204639	-0.00267506	-0.0103823	-0.00289556	-0.00884045	-0.00499141	-0.00191239	0.00544782	0.00520736	1.98766e-05	-0.00668844	-0.00450152	0.00136905	0.00422524	-0.0157774	-0.00897062	0.00012165	-0.000966525	-0.00553274	-0.00253159	0.00455358	0.00637971	-0.00610422	-0.00235232
0.0259142	-0.0147949	0.00757753	-0.0153794	-0.000960889	-0.00348468	0.000415181	-0.0238021	0.00796329	-0.0156668	-0.0075618	-0.00435295	-0.00358187	-0.00229377	-0.00516137	-0.00144473	-0.00182254	-0.00234683	0.00319768	-0.0108585	0.00215114	-0.00601444	-0.00483638	-0.0114019	-0.007504	-0.0121939	0.00177717	-0.000409357	-0.000497287	-0.00722331	-0.0182354	-0.0135025	-8.10075e-06	-0.00703501	-0.00986847	-0.010125	0.00386816	-0.00516986	-0.00357897	-0.00810836	0.00109949	-0.00654129	-0.00837806	-0.00846755	-0.0206661	-0.0173907	-0.00368755	-0.00863131	0.0873906	0.0149344
-0.0207301	-0.0154292	-0.00945934	-0.00148292	0.000573817	0.00330124	-0.0248737	-0.00750236	-0.0136463	-0.00544934	-0.01411	-0.00971107	-0.00603777	-0.00574629	-0.00109337	-0.00276084	-0.00922459	0.000786236	-0.0116061	-0.00235832	0.00161867	-0.00312535	-0.00959928	-0.00562833	-0.00171562	-0.00130821	0.000625652	0.0023641	-0.0064942	-0.00719212	-0.00502433	-0.015007	-0.0154332	-0.00582318	-0.02386	-0.0164037	-0.00290184	-0.00240011	-0.00943929	-0.0010843	-0.0171485	-0.00947054	-0.00778723	-0.0114239	-0.024927	-0.0146475	-0.00983722	-0.00128747	-0.0102047	0.0865826
0.0339171	-0.00792734	-0.00496095	-0.0187276	0.00150153	-0.00133795	0.029292	-0.000429863	0.0528952	-0.00900452	0.129132	0.00665173	0.0768664	0.00125855	-0.00909228	-0.0146023	-0.00295515	-0.0094404	-0.0110115	-0.0375664	0.00607824	-0.00647536	-0.0176089	-0.0276646	-0.00850349	-0.0122406	-0.00404383	-0.00343891	-0.000477328	-0.00706377	-0.0123229	-0.017108	0.00722542	-0.0129355	-0.00411039	-0.00496249	-0.00690056	-0.00494607	0.0036533	0.00121334	-0.00964757	-0.0157937	-0.00636347	-0.00440689	0.00577593	-0.0117042	-0.000924027	-0.00504146	-0.00129713	-0.00357922
-0.00710529	-0.00501106	-0.0274913	-0.00257284	-0.00366545	0.0119089	-0.00555035	0.103819	-0.00161822	0.142071	-0.00388504	0.077372	-0.00664016	0.0122127	-0.0141352	0.00407499	-0.0151848	-0.00512133	-0.0186016	-0.00459648	-0.00293614	2.03842e-05	-0.0344435	-0.0127877	-0.0309919	-0.000916649	-0.0376618	-0.0123472	-0.000402862	0.000578394	-0.00338796	0.0107747	-0.00682969	0.0167783	-0.0208385	0.0102098	-0.0058908	0.00028962	-0.00232727	0.00127001	-0.0175448	-0.0195212	-0.00868662	-0.00453439	-0.00540587	0.0168814	-0.00124962	-0.00418489	-0.0120749	0.0059193
-0.00799972	-0.0153496	-0.00331124	-0.00306068	-0.00645965	-0.00737781	0.0132026	-0.00292061	-0.0137917	-0.0124668	0.0439416	-0.00210666	0.0310582	-0.00707514	-0.000111926	0.0100698	0.0522847	0.00276836	-0.00781397	-0.00817517	0.000370947	-0.00972256	-0.00495447	0.00312577	-0.0171	-0.00506147	-0.00579922	-0.00738219	0.0164652	0.000765971	0.00306	-0.005038	0.0168661	0.00138834	-0.0303665	-0.0121371	0.00134821	-0.00294496	-0.000233139	-0.0056648	0.00420281	0.00325604	-0.0153085	-0.00283739	-0.00480427	-0.00488428	-0.000495102	-0.00916513	0.000736832	-0.00134829
-0.0214722	-0.00445728	-0.0143175	0.0027198	-0.000483029	-0.00792027	0.00274975	0.0263777	-0.0101393	-0.00947609	-0.0148549	0.0488205	-0.000353121	0.00279349	-0.00742993	0.00551272	0.00294859	0.04472	-0.0225963	0.0136664	-0.0112242	0.00202615	-0.0185127	-0.0169771	-0.0205279	-0.0101393	-0.0196315	-0.00728802	0.00370649	0.0368809	-0.000919318	-0.00331608	0.00348132	0.0609937	-0.0364883	-0.010653	-0.00282468	-0.00260076	-0.00503245	-0.00475628	-0.000633451	-0.00573019	-0.011085	-0.0055719	-0.00754561	-0.00547518	-0.0038455	-0.00783804	-0.00127544	-0.00488878
-0.00913076	-0.0101646	0.070047	-0.0035411	0.0201956	-0.0108983	0.101658	-0.0160716	0.144938	0.0129986	0.00776193	-0.0323406	0.0135299	-0.0303301	0.0265543	-0.0146398	-0.0015577	-0.00292797	-0.0117143	-0.0233448	-0.00784414	-0.0234356	0.112643	-0.0163165	0.0144774	-0.0138402	0.00835784	-0.00832384	-0.0124191	-0.0116432	0.0108064	-0.0111309	0.00369339	-0.00857189	0.221522	-0.00758054	-0.0118143	-0.00880155	0.00342904	-0.00804617	-0.0254446	-0.0183352	0.000533138	-0.00998974	0.0361299	-0.0119767	0.00434872	-0.012848	-0.0132627	-0.0189331
-0.00342662	-0.0115615	-0.00882951	0.0565841	-0.0203635	0.0285262	-0.00613429	0.0903484	-0.00934112	0.0452992	-0.00413722	0.028542	-0.00447685	0.0328736	-0.0233573	-0.00401973	-0.00372882	-0.00988253	-0.0217884	-0.0306097	-0.019856	-0.0102585	-0.0225298	0.0458492	-0.0115933	0.0345105	0.000845815	0.0186324	-0.0165621	-0.0283947	-0.0412149	0.0138144	-0.0224084	0.00503277	0.0112281	0.0887493	-0.0117593	-0.00491086	-0.00127847	0.00319987	-0.017718	-0.0215289	-0.00684719	-0.00279074	-0.0292816	0.00584671	-0.00193162	-0.00290532	-0.026068	0.00469207
-0.00414472	-0.0162119	0.0137166	-0.00890813	0.0110686	0.00203831	0.0644983	-0.00330859	-0.00916713	-0.0490491	-0.00643841	-0.0170601	0.00091633	-0.00618968	-0.00666599	-0.0211044	-0.00258135	-0.0016222	-0.00196959	-0.00266178	-0.00434083	-0.000220094	0.000482847	-0.0086757	0.00677759	-0.00233956	0.000943704	-0.00516066	-0.000118599	-0.00753797	0.0011518	-0.00742117	0.0273757	-0.000511057	0.0579754	-0.00597877	-0.00027629	-0.00212946	-0.0011305	-0.00154119	-0.00271687	-0.0167625	0.00404085	-0.00381372	0.0407249	0.000880155	-0.00355239	-0.00675603	0.0020178	-0.0243186
-0.0174151	-0.0120381	-0.024449	0.0277563	-0.00195667	0.00562718	-0.00982134	0.0298614	-0.0370568	-0.0221744	-0.0231865	-0.00137127	-0.0127238	0.00562511	-0.0332625	-0.00773223	-0.00627659	-0.00354884	-0.00938836	0.00218117	0.00291181	-0.0039725	-0.0245523	0.00183067	-0.0104378	0.0140118	-0.0171251	0.00468108	-0.00218541	-0.000279076	-0.00823992	0.00378742	0.00642519	0.0301453	0.00392987	0.106706	-0.00520794	0.00344367	-0.00333078	0.000836845	-0.0107169	-0.00705639	-0.00546937	0.00197149	0.00864375	0.124555	-0.0173166	-0.00243837	-0.0191664	-0.0131326
0.0144195	0.0180209	-0.00386392	-0.00496629	-0.00125418	-0.00790232	-0.0222117	-0.0216988	0.00169736	-0.0034854	-0.0202128	-0.0146556	-0.00373275	-0.00536587	-0.00212458	-0.00428103	0.00753467	-0.000951449	0.0388561	0.126262	-0.00200817	-0.00221039	-0.000720935	-0.0105477	-0.00456673	-0.00638279	0.00349077	-0.00444413	-0.00531459	-0.0101949	-0.00412761	-0.00615722	0.0408468	0.00149337	-0.0115332	-0.00692649	-0.00155421	-0.00866915	0.000168436	-0.00113501	-0.00992434	-0.0140563	-0.00218436	-0.00471763	-0.00501391	-0.00886998	4.99322e-05	-0.00189761	-0.00705276	-0.00336719
-0.0249781	-0.00467897	-0.017957	-0.0132299	-0.00419439	0.00100336	-0.015833	-0.00732913	-0.00433295	0.00891704	-0.0157796	-0.0136064	-0.0102091	0.00114848	-0.00589498	0.000598464	-0.0100204	-0.00943124	0.0030229	0.109443	-0.0047359	-0.0100614	0.00566815	0.00716616	0.00258115	-0.000550439	-0.00916127	-0.00268136	-0.014798	-0.0115866	-0.0257744	-0.0133447	-0.0199552	-0.00764995	-0.0164456	-0.00229779	-0.00383227	-0.00948452	-0.00432951	-0.00437451	-0.0250696	-0.0088228	-0.00578672	-0.00489551	-0.00677486	-0.00124035	-0.0038846	-4.42757e-05	-0.0102108	0.00386412
-0.00523624	-0.00194435	0.00846549	0.00396024	0.00692155	-0.0076074	0.00256499	-0.00332772	0.00774176	-0.00129777	-0.0123501	-0.00400583	0.00411663	-0.0124269	-0.00410733	-0.00230621	-0.000248355	-0.0134275	-0.00683171	-0.00628607	0.055135	0.00258707	-0.000122107	-0.0019636	-0.00383081	-0.00694973	-0.00870982	-0.00348571	-0.00395629	-0.00566737	0.00528576	-0.00272224	-0.0104098	-0.00588447	-0.00394582	-0.00537888	0.0142183	0.0160037	-0.00676383	-0.00895299	-0.0129235	-0.01478	4.7122e-05	-0.00215243	0.00107242	-0.00478188	-0.00669448	-0.00167315	-0.00367557	-0.00324308
-0.000804701	-0.00491855	0.000627828	-0.000540848	-0.00330429	0.00644102	0.00112638	0.00170995	-0.00689659	0.00783402	-0.00240965	-0.00732162	-0.00298389	-0.00831201	2.89905e-05	-0.00456032	-0.00702941	-0.003358	-0.0035887	-0.0040649	0.0135248	0.0922464	-0.000484089	0.00430448	0.000721785	0.00105491	-0.0100517	-0.00632646	-0.00604435	-0.00479246	0.00873579	0.00248668	-0.0147393	-0.017681	-0.00614179	-0.00552063	0.00464525	0.0237866	-0.0102214	-0.0125788	-0.0114397	-0.0113557	-0.00322887	-0.00483114	0.00227035	-0.00709371	-0.0080948	-0.000878327	-0.00239262	0.0027905
-0.000294097	-0.00490327	0.00360975	-0.000433146	0.000699678	-0.0129738	0.00476413	5.36997e-05	-0.00117579	-0.0042813	-0.00220272	-0.00161401	0.00154868	-0.00500981	-0.00228758	-0.00885114	0.00746895	0.00202217	0.00418221	-0.00390052	0.0137566	-0.00410917	-0.00145823	-0.00736134	-0.000282844	-0.00534951	-0.00702294	-0.00755283	0.0251072	0.00235294	0.00345326	0.000533249	0.00703952	0.000236928	-0.00658135	-0.00341162	-0.000808509	-0.00392692	-0.0059041	-0.00875697	0.0641378	0.0312305	-0.00311587	-0.00216827	-0.00592688	-0.00302659	0.000640195	-0.00206029	-0.00304465	-0.000413708
-0.00174083	0.00689112	0.000431851	-0.00120478	-0.0084969	-0.00317035	-0.00124908	0.00413844	-0.00558465	-0.00152101	-0.010376	-0.000113923	-0.00309898	-0.0037939	-0.0092383	-0.0042477	0.00415847	0.011439	-0.00168563	0.0023604	-0.00692847	0.00863111	-0.00424116	-0.00215856	-0.0043099	-0.00317814	-0.00591577	-0.00686406	-0.000335494	0.0395722	0.000201776	-0.00431391	0.00614778	0.00455266	-0.00560223	-0.00365879	-0.00718883	-0.00129908	-0.0126232	-0.00796212	0.0270747	0.0869246	-0.00349389	0.000963842	-0.003448	-0.00245222	-0.00112004	-0.00379244	0.000780854	-0.00174097
0.00921765	0.00268009	0.00143575	-0.00603987	-0.00207452	-0.00412331	0.00501681	0.000233372	-0.0095887	0.000910479	0.0179972	0.00228446	0.00876684	-0.00394425	0.00628667	-0.00149266	0.0102085	-0.00638516	0.0385396	-0.00319885	0.000218889	-0.00112635	0.000262531	-0.00875422	-0.00394236	-0.00615662	-0.00715566	-0.0108427	0.00719807	-0.00369473	0.00269767	-0.00170729	0.00506499	-0.00461147	-0.00264754	-0.0100873	-0.001572	-0.00483881	-0.00897533	-0.0162	0.0579773	0.0163627	-0.00290984	0.0036268	-0.0128677	-0.00847979	-0.00209226	-0.00128721	-0.00723087	-0.00341649
0.00144827	0.0066418	-0.00280629	0.00163212	0.000246133	-0.00415137	-0.0105551	-0.000138417	-0.00313156	-0.00114836	0.00434626	0.00558941	-0.00800327	8.33669e-05	0.00390268	0.00532475	-0.00342794	0.00069915	0.00848695	0.0176065	-0.00135883	-0.00994119	0.00327324	-0.00358624	-0.00872866	-0.00468486	-0.012789	-0.0129725	0.00248006	0.00151787	0.0107168	-0.000867215	0.00348275	0.00313513	-0.00791873	-0.00147255	-0.00474857	-0.00334052	-0.0153922	-0.014124	0.0342492	0.0313064	-0.00239962	-0.00511851	-0.00597734	-0.00835175	-0.0040639	-0.00669321	-0.00528565	-0.000986556
0.010072	-0.000890979	0.000397039	-0.0068758	-0.00721217	-0.00755134	-0.000582986	-0.00676652	-0.00246901	-0.0115426	0.00584908	-0.00597529	0.00335198	0.00290993	0.00230022	-0.00588793	0.00872792	-0.00576533	0.0056156	-0.00836689	-0.0100786	-0.00503488	0.00161997	-0.00914066	0.00224463	-0.011095	-0.00929199	-0.0155528	0.0110435	-0.0123687	0.000397259	-0.00287901	0.00743198	0.00568515	0.00697182	-0.00245165	0.0185251	0.0049127	-0.00287225	-0.0104745	-0.00837557	-0.00751654	-0.00290462	-0.00449148	-0.0116323	-0.00799874	-0.0026299	-0.00554613	-0.00687952	-0.00927603
-0.00742886	0.00370918	-0.00761134	0.000858305	-0.0123823	-0.017195	-0.0100912	-0.00221397	-0.0155108	-0.00777776	0.00136203	0.0082325	-0.00640866	-0.00334071	-0.00953556	0.000466059	-0.00451193	0.00364306	-0.0114162	0.00272165	-0.00892133	-0.0034508	-0.0109349	0.000450403	-0.00584084	-0.00500118	-0.0124753	-0.00241904	0.00444445	0.0112468	0.00417706	0.00713295	-0.00213421	0.00908563	0.00190332	0.0133685	0.0167802	0.0252381	-0.00171054	0.000508417	-0.00799158	0.00102016	-0.00150874	-0.00434715	-0.0125912	-0.00179989	0.000473262	-0.00106923	-0.00908761	-0.0116311
-0.0044906	-0.00974062	-0.0142229	-0.0083222	-0.00793209	-0.00199205	-0.00784473	-0.00871186	-0.00386656	-0.00764022	-0.012892	-0.00207814	-0.0103533	-0.000715367	-0.000116049	-0.0106094	0.146004	0.0201012	-0.0221269	-0.00368356	-0.00149469	-0.00418522	-0.00732717	-0.00302872	-0.00983442	-0.00159976	-0.0103652	-0.00399403	0.0544479	0.0249261	0.00252067	0.00927112	0.00068208	-0.00481639	-0.000680055	-0.000707792	0.00482629	-0.00350663	-0.00399382	-0.00236009	0.00157116	0.000783079	-0.000287666	0.0055521	-0.00441488	-0.0086881	0.000876266	-0.00140332	-0.00102198	-0.0106105
-0.0223061	0.00190796	-0.00813553	-0.00832302	-0.0092255	-0.00797538	-0.0173117	-0.0223677	-0.00437025	-0.00158904	-0.00728634	-0.0202698	-0.00947868	-0.00904978	0.000169204	-0.0140361	0.00977535	0.182464	-0.0183787	-0.0138602	-0.00549882	-0.0130101	-0.00287732	-0.0142116	-0.00734404	-0.000827377	-0.00440655	-0.00566357	0.00572817	0.0956542	0.00189349	-0.000403835	0.00317443	0.0135057	0.00223508	-0.0153922	-0.00925955	0.00594667	-0.0116768	0.00359727	-0.0018971	-0.00110853	0.00107386	0.0026814	-0.00865948	-0.00928998	-0.00134714	-1.3749e-05	-0.0100841	-0.00568733
-0.00366129	-0.00287546	-0.00722045	-0.00516953	-0.00192812	-0.000827821	-0.00672232	-0.00139144	-0.0132886	0.00198376	0.00588422	0.00260866	-0.00370878	-0.00294183	-0.00447328	-0.00414722	0.09345	0.0189737	0.0154448	0.000991601	-0.00435301	-0.00200272	-0.0115341	-0.0186168	-0.0119332	-0.00357209	-0.00461163	-0.00340586	0.0353124	0.0160603	-0.0081577	0.000389244	0.00310421	0.00742674	-0.0122653	-0.00518535	0.00249929	0.000578813	-0.00558168	-0.00796464	0.00359164	0.00164847	-0.00350192	-0.00490374	-0.00541075	0.00024235	-0.000930741	-0.0071719	-0.00532771	-0.00552391
-0.00523097	0.0137724	-0.00419004	-0.00241509	-0.00174925	-0.00319992	-0.00336715	-0.000878864	0.00407749	-0.00186066	-0.00377774	0.00291963	-0.00128101	-0.00267643	-0.00381634	-0.00993983	0.00163933	0.0842099	-0.0238292	0.00149074	-0.00878537	-0.0066606	-0.00753607	-0.015269	-0.00478139	-0.000425668	-0.00818791	-0.00339172	-0.000493083	0.0174265	-0.00600151	-0.000826769	-0.00201526	0.0141838	-0.00131023	0.00271088	-0.00455323	-0.00231229	-0.0133581	-0.00561858	-0.000436061	-0.00162558	-0.01567	-0.00469103	-0.00199301	0.00383949	-0.00134548	-0.00168446	-0.000150951	-0.00176222
0.00331733	-0.00595821	0.00244346	-0.00838703	0.00528844	-0.0192791	-0.0073577	-0.00813802	-0.00958923	-0.0182043	0.0018845	-0.00829352	0.00397714	-0.00782411	0.237616	0.0212452	-0.0106006	-0.0127314	0.0565071	-0.00338916	0.00911179	-0.0102288	0.0222419	-0.00852878	-0.0178588	-0.00584018	0.00560274	-0.00864743	0.0216895	0.00604914	0.0402893	0.00111164	0.000645066	-0.00443015	-0.00789344	-0.0229095	-0.00688166	-0.0015231	0.00151697	-0.00313562	0.0315685	0.00815543	-0.00904228	-0.00681474	-0.00530342	-0.0056877	-0.00186717	-0.00540286	-0.00469576	-0.0048424
-0.00576926	0.00426959	-0.0193629	-0.0005394	-0.0150374	-0.00158889	-0.0134997	0.00404119	-0.00767223	0.00925938	-0.0043269	0.00731762	-0.00470039	0.00720931	-9.93841e-05	0.110078	-0.000311008	0.0052739	-0.00971372	0.0212117	-0.00134148	-0.000162375	-0.0273295	0.00916438	-0.0226409	0.00315209	-0.00169032	0.000881666	0.00203939	0.0637928	0.00303006	0.00725989	-0.00317006	0.00909857	-0.0108596	-0.00414478	-0.00968822	-0.00573768	-0.00234379	0.0142353	0.00509711	0.0431963	-0.00919909	-0.013677	-0.00735201	0.00204102	-0.00514488	-0.00629346	-0.00396098	-0.00387232
0.0135203	-0.000272704	0.00419651	-0.00207628	-0.00242611	-0.00566881	-0.00326217	-0.00506307	-0.0170036	-0.0132203	0.0205134	-0.0114132	0.00741121	-0.00175571	0.0350647	-0.00675908	-0.004352	-0.00515913	0.0139184	-0.00908096	-0.0044014	-0.00982586	0.0359392	-0.000554177	-0.0131491	-0.0113193	0.00224291	-0.00481813	-0.00395428	-0.00911065	-0.00451218	0.000318101	-0.0089463	-0.0085481	0.021716	-0.00810897	0.00153983	-0.00315906	-0.00387415	-0.016548	-0.0135615	-0.0100827	-0.00413628	0.0015282	0.000898762	-0.000183005	-0.0062826	-0.00300786	-0.0093297	-0.00247301
0.00274602	0.00615461	-0.00873899	0.0387085	-0.0162528	-0.00915946	-0.0034394	0.00835176	-0.0159875	-0.0223715	-0.00883818	0.00420533	-0.0171755	0.0441695	-0.00396375	0.0517901	-0.0083962	-0.0078663	-0.0236212	0.00706758	-0.007664	-0.00137665	-0.0121865	0.082781	-0.02102	0.0155396	-0.00318255	0.0155515	-0.00768435	-0.00761973	-0.0193468	0.0135112	-0.00802071	-0.00395822	-0.0030956	0.00493213	-0.00394251	0.00076654	-0.0112936	-0.00362978	-0.00812573	0.00747877	-0.0103632	0.00552508	-0.0140479	0.00916431	-0.00606187	-0.00285378	-0.010504	-0.0151802
0.000328348	-0.00298729	0.00867307	-0.00462744	0.000981525	-0.00482306	-0.0195536	-0.00750758	-0.0205469	-0.0106847	-0.00707683	-0.0124028	-0.00870344	-0.0104103	0.003433	-0.0133972	-0.00303275	0.000966117	0.00145924	-0.0148485	-0.00954248	-0.00413715	0.0233332	0.0115571	-0.0031588	-0.0078552	0.0160894	0.0157144	-0.00586097	-0.00840172	-0.0162889	-0.0126956	-0.00106536	-0.0161748	0.0109543	-0.00935955	-0.000519806	-0.00583827	0.0553108	0.0262174	0.0158518	-0.00894939	-0.0060473	0.000737043	-0.00700296	-0.00281154	0.000810989	-0.00270408	4.57538e-05	-0.00120975
0.00135015	-0.00405212	-0.00245059	0.00341942	-0.00711833	-0.000952763	-0.0093058	-0.00900348	-0.0200127	-0.0201476	-0.00583795	-0.00874717	-0.0135411	-0.000774339	-0.00400326	0.00269957	-0.00229381	-0.00507026	-0.00244258	-0.00803084	0.00313741	0.00814022	-7.959e-05	0.0762957	-0.00433618	0.00811978	0.0170021	0.0296715	-0.011222	-0.0117908	-0.0166619	-0.00597754	-0.00376382	-0.0113254	0.000590674	0.00149924	0.00185159	-0.000650573	0.0133987	0.0355168	-0.0187654	-0.00287332	-0.00745941	-0.0024246	-0.0013624	-0.00365903	-0.00424432	-0.00759656	-0.00377887	-0.00534703
-1.5461e-05	-0.00303053	0.0147132	-0.000251895	0.00161075	-0.00117843	0.00036208	-0.000339828	0.00734445	0.00401158	0.0122206	-0.00259087	0.00731992	-0.000525444	0.00686505	-0.00213433	-0.000578858	-0.000970457	-0.00510939	-0.00404814	-0.00711404	-0.0117507	0.0101792	0.000771905	-0.00185698	-0.00185526	0.00452627	0.00211948	-0.00318917	-0.00821272	-0.00882766	-0.00407331	-0.00582563	-0.000465204	0.00168386	-0.000991622	0.0070689	0.000471763	0.00865763	0.00241549	0.00109617	0.000107978	-0.0072448	-0.00665698	-0.0149824	-0.0082393	-0.00555428	-0.00209493	-0.00459312	-0.00548497
-0.0033724	-0.000994379	0.00326001	0.00621797	-0.00395408	0.00279133	-0.00216846	0.00200319	-0.00415409	0.00996726	-0.00217602	0.00229607	-0.000590249	0.004124	-1.37946e-05	0.00458567	-0.00383795	0.000584344	-0.00689618	-0.00279783	-0.00567426	-0.00269152	-0.00113769	0.0171248	-0.00457297	-0.00383965	0.00143539	0.00376336	-0.0108719	-0.00480157	-0.0123053	-0.00497	-0.0113985	-0.00318748	-0.0033013	-0.00103208	-0.00118035	-0.000123675	0.000622873	0.00281077	-0.00673682	0.00189328	-0.00667909	-0.00496474	-0.0230648	-0.0103624	-0.0060012	-0.00116367	-0.00097735	0.00391577
-0.00779889	-0.000936753	-0.00765971	0.00814036	-0.00102699	0.00293819	-0.00283868	0.0115596	-0.000876284	0.00941396	-0.00307408	6.45978e-05	-0.00519854	-0.00177455	-0.00709304	-0.00141356	-0.00790009	-0.00553141	0.00944468	0.013203	-0.00879191	-0.000791236	-0.00554684	0.00728455	-0.00882935	-0.00343292	-0.00978985	-0.00823369	-0.00321364	-0.00321127	-0.00653853	-0.00858755	-0.0172673	-0.00735265	-0.0113202	-0.00481966	0.00190188	0.00285087	-0.0053253	-0.00690765	-0.0171657	-0.0172395	0.016026	-0.00921445	-0.00116066	-0.00200078	0.0029273	0.00111942	-0.0025268	0.000776098
0.0116545	-0.00923435	0.0111662	-0.00220126	0.0133138	0.00332508	0.0250693	-0.00510793	0.0225201	0.00134613	0.000354723	-0.00336105	0.00184815	-0.00716634	0.00521035	-0.00685717	-0.00280284	-0.00240725	0.0384129	0.00379617	-0.00683119	0.00186952	0.0224717	-0.00344173	-0.00313708	-0.0102669	-0.00478516	-0.00374642	-0.000734861	-0.00224954	0.000320255	-0.00578601	-0.00844717	-0.0247975	-0.00742778	-0.0120895	0.00201139	0.00124799	-0.0117579	-0.00583372	-0.0261868	-0.0189949	0.00260126	-0.011332	-0.00107812	-0.00425266	-0.00711175	0.00354821	-0.00235435	0.00111145
-0.00503079	-0.00431899	-0.000644432	0.0276907	-0.00413261	0.00974431	-0.0111481	0.00843605	0.000291126	0.0440011	-0.00729369	0.00739759	-0.00707757	0.00960332	-0.00710838	0.0107823	-0.000563686	-0.00763713	-0.0175941	-0.000505211	-0.00699077	-0.00485757	0.00286654	0.078485	-0.00684508	0.00618635	-0.00311533	-3.00052e-06	-0.00258397	-0.00971995	-0.00884037	0.00527505	-0.0199621	-0.00434654	0.00452724	0.00332591	-0.00113355	0.00684173	-0.00966671	-0.00543324	-0.0193045	-0.00987985	0.00227021	-0.00493208	-0.00592756	-0.00360294	-0.00223268	-0.0122832	-0.00703844	-0.00294208
0.00106143	0.000127147	0.018274	-0.00346253	0.004894	-0.003878	0.00718525	-0.00471604	0.0211502	-0.00280662	0.00355096	-0.00536193	0.0114579	-0.000780965	0.0085633	-0.000966306	-0.00315224	-0.00100598	0.000844546	-0.00660196	-0.00947302	-0.00826022	0.0229477	-0.00275543	0.00162802	-0.00530887	0.00661614	-0.00248602	-0.00357532	-0.00468093	-0.00248585	-0.00523549	-0.00166419	-0.00514151	0.00983606	-0.00130669	0.000159814	0.00150189	-0.0147318	-0.00121439	-0.00564237	-0.00666337	-0.00124385	-0.00478772	6.33692e-05	-0.0163005	-0.00171746	-0.00407259	-0.00359939	-0.00509263
-0.00711508	-0.00788192	-0.0157193	-0.00777821	-0.0054358	-0.0201302	-0.00473809	-0.00724983	-0.00972661	-0.00701241	-0.0140219	-0.0074147	-0.00548995	-0.00674017	-0.00700364	-0.0145902	-0.0250828	-0.011783	-0.0112082	-0.00994246	-0.00759619	-0.00912286	-0.0104358	-0.0190275	-0.00704142	-0.0162639	-0.0214553	-0.01412	-0.012286	-0.00745512	-0.00591317	0.00355659	0.000914572	-0.00457595	-0.00969899	-0.0133975	-0.00636053	-0.0184889	-0.00797805	-0.0107243	0.00784065	0.0136792	-0.0199357	-0.0166655	-0.0204703	-0.00781197	-0.00717943	-0.00390625	-0.00871766	-0.00732171
-0.00766153	-0.00317603	-0.0118408	-0.00791689	-0.00889061	-0.0193313	-0.00405425	-0.00816358	-0.00583678	-0.0153907	-0.0138804	-0.00722151	-0.0137456	-0.00103168	-0.0183034	-0.00435043	-0.0172887	-0.0081829	-0.031829	-0.00963186	-0.0144312	-0.015141	-0.00824222	-0.00348282	-0.015995	-0.00714351	-0.0131807	-0.0113404	-0.009041	-0.0149251	-0.00165682	-0.00740555	-0.0122871	-0.00410602	-0.0136092	-0.00390343	-0.0141607	0.00071737	-0.0117951	0.0543844	-0.0171635	-0.0179889	-0.0136036	-0.00742504	-0.0113093	-0.00624047	-0.0109411	-0.0111031	-0.0168368	-0.010137
-0.00197039	0.00464476	0.000182525	-0.00391582	-0.00400985	-0.00845041	6.62455e-05	0.00196267	-0.00513351	-0.0113409	-0.00466292	-0.00139679	-0.000934548	-4.91172e-05	-0.0145599	-0.0124325	-0.00366595	0.000604698	-0.0137593	-0.00946717	-0.00434277	-0.0121912	-0.0100299	-0.0119909	0.00880952	-0.00131759	0.00541897	-0.000889277	-0.00636561	-0.000254112	-3.53553e-05	-0.00336899	0.00628371	0.00130159	0.00134397	-0.00583001	-0.00622616	-0.00378508	0.0496728	0.0187581	-0.0136024	-0.00762208	0.01214	0.00746856	0.0031346	-0.00345019	0.0428072	0.0149671	-0.00490173	-0.00918539
-0.0030666	-0.00549756	-0.000955817	-0.00149877	-0.0103966	-0.0139231	-0.000123961	0.000785023	-0.00374087	-0.00455554	-0.00896327	-0.0044556	-0.00856546	0.00131325	-0.0115512	-0.0119065	-0.00432217	0.00122837	-0.0039107	-0.00899065	-0.00769161	-0.00557382	-0.0197998	-0.0105338	-0.00330282	-0.00241635	-0.00301401	-0.00423278	-0.00528848	-0.00355689	-0.00207167	-0.00541949	-0.000989627	-0.00217728	-0.00977267	-0.00652138	-0.00811035	-0.00679865	0.00216004	0.030754	-0.00865362	-0.00989056	-0.00603137	0.0134569	0.00170799	0.00383228	0.000289937	0.0473054	-0.0053356	0.00259322
-0.00358965	0.0138399	-0.00594725	0.00306777	-0.0033417	-0.0100926	-0.00559119	-0.00226606	-0.00330636	0.00288852	-0.0151167	-0.00394301	-0.00967773	-0.00635978	-0.00792727	-0.00586893	0.00274712	0.00823618	-0.00642601	0.0038684	-0.00636202	-0.00919255	-0.00891031	-0.00536713	-0.00642091	-0.00750969	-0.00766649	-0.00438865	-0.00557701	0.000290771	-0.00773313	-0.0049728	-0.00459178	-0.00231523	-0.009493	-0.00706117	-0.00865594	-0.00395626	-0.00370355	-0.0103988	-0.0150102	-0.00313008	0.00412302	-0.00649408	0.00803322	0.00139793	0.0646272	0.00530525	0.0240735	0.0128758
0.0134463	0.00109564	-0.00118742	-0.00727032	-0.00533491	-0.00407609	-0.00118096	-0.00238129	0.00128296	0.00038956	-0.00642466	-0.0127651	0.00173195	-0.00773616	-0.00452039	-0.00717903	-0.000835316	0.00029391	0.00742652	-0.00566057	-0.0170735	-0.00397502	-0.00347887	-0.00627876	-0.00367447	-0.00615386	-0.00765855	-0.00554597	-0.00361795	-0.000427574	-0.00468184	-0.00195528	-0.00513504	-0.00409604	-0.00238785	-0.00846581	-0.00706638	0.00454219	-0.0156119	-0.0131337	0.000869806	-0.0162582	-0.00227216	-0.00167902	-0.000754673	-0.0017515	0.00392174	0.0266642	0.000559461	0.0135786
-0.00411319	-0.00429966	-0.000800036	0.00771605	0.000984338	6.66976e-05	0.0028581	0.0213873	0.00212665	0.00462337	-0.0015184	0.00319085	-0.00208305	0.00218295	0.000102307	0.000326835	-0.00196559	-0.00295817	-0.015506	0.0059326	-0.00483713	-0.00937438	-0.0112937	0.0011201	-0.00442023	0.000773694	-0.00733347	-0.00813068	-0.00239506	-0.00480001	-0.00125606	0.000924421	-0.000268763	-0.000535764	-0.00799697	-0.00335982	-0.000671428	-0.000874138	-0.00564617	-0.0104035	-0.00591495	-0.0101931	-0.00483504	-0.00246095	0.000557218	0.00420166	-0.0073796	-0.00863838	-0.000178128	0.00384095
0.000713772	0.00285329	0.00712226	-0.00089559	0.00695333	0.00455884	0.0342432	0.00323827	0.00335124	-0.00630733	0.00726235	-0.0015745	0.00596703	-0.00928904	0.00277697	-0.00593152	-0.00410354	-0.00171035	0.0129995	-0.00519905	-0.00902651	-0.00377036	-0.00436412	-0.00685068	-0.00110401	-0.00640254	-0.00422971	-0.0100739	-0.00293464	-0.0017048	0.000310309	-0.00458838	-0.00858968	-0.00688376	-0.0103193	-0.00345155	-0.0010147	-0.00729074	0.000778727	-0.00161805	-0.00801538	0.00216525	-0.00157039	-0.00475438	-0.00464326	-0.0105892	-0.0086103	-0.00439032	0.00479105	-0.00884983
-0.00498531	0.000324834	0.000150488	0.00511371	-0.00124208	0.000925091	3.88485e-05	0.00269249	-0.00470696	-0.003266	-0.00507433	-0.0014054	-0.00502678	-0.00550889	-0.00201492	-0.00546294	8.13041e-05	-0.00114487	-0.00117083	0.0118919	-0.00636032	0.00178292	-0.0077669	-0.00388537	-0.00644129	-0.00231202	-0.00553217	-0.00166533	-0.00484447	-0.000324774	-0.00159862	0.000167614	-0.00564712	7.35072e-05	-0.00586479	-0.0052842	0.00345774	0.00159636	-0.00630144	-0.00795487	-0.00758694	-0.0103008	-0.00411763	-0.00201334	0.000177872	0.00199462	-0.00217336	-0.00591899	-0.00230915	0.00907531
0.0041327	-0.0055176	-0.000427461	-0.00126596	-0.00378227	-0.00246003	0.00436178	-0.00242736	-0.00631146	-0.00142415	-0.000310397	-0.00742321	-0.000613084	-0.0048918	-0.00282325	-0.00343805	9.25886e-05	-0.00162206	0.00777736	-0.000300685	0.000964836	-0.00455606	-0.00312984	-0.00334163	-0.00358453	-0.00862206	-0.00586451	-0.00519009	-0.0011122	-0.00022713	-0.00113236	-0.00622089	0.000651685	-0.00373737	-0.00986644	-0.00613169	-0.000768474	-0.000115545	-0.00803216	-0.000498326	-0.0169727	-0.0125508	-0.00560737	-0.00408472	-0.00253429	-0.0043429	-0.00256031	-0.00269819	-0.000808427	-0.00379004
-0.00542195	-0.00680537	-0.00751994	0.000197701	-0.011768	-0.000112059	-0.0058213	-0.00280411	-0.00867212	-0.00471029	-0.0043829	0.00226289	-0.0164568	-0.00175011	-0.0106282	-0.00195732	-0.00397794	-0.00407346	-0.0191891	-0.00368033	-0.0118391	-0.00660692	-0.00865291	-0.000282043	-0.0113742	0.000833441	-0.00249054	-0.00380106	-0.00526283	-0.00375542	-0.00863387	-0.00202922	-0.00406723	0.00345228	-0.00404608	0.000151611	0.00548737	0.0074386	-0.0127881	0.00437474	-0.0169297	-0.00831254	8.48095e-05	-0.00437259	-0.00844626	-0.00401596	-0.00659425	-0.00496301	-0.0100126	-0.00480868
0.0014233	-0.0101993	0.00373218	-0.01263	0.00869418	-0.00520789	0.0030575	-0.00159899	-0.0132661	-0.0136316	-0.00268507	-0.00431652	-0.00213536	-0.00542059	-0.00565681	-0.00860464	-0.00798631	-0.0079611	-0.00547874	-0.00359347	-0.00512228	-0.0159373	0.00720488	-0.00746381	0.00681676	-0.00630548	0.000863746	-0.00221469	0.00113983	-0.00206805	-0.000800716	-0.00232598	-0.0031645	-0.00525471	0.00478512	-0.0106319	-0.000977416	0.00165533	0.00529982	0.00283548	-0.0130595	-0.00844752	-0.00465204	-0.00275347	-0.00633184	-0.0093895	-0.00680416	-0.00790037	0.000991961	-0.00399182
-0.00551799	-0.00659512	-0.0153598	-0.000757165	-0.0122972	-0.0336648	-0.0143083	0.00403144	-0.0108366	-0.00718049	-0.000278465	-0.00589213	-0.0162359	-0.0184885	-0.0208645	-0.0124819	-0.0124191	-0.012587	-0.036554	-0.00615086	-0.011343	-0.0150699	-0.0274444	-0.000731872	-0.0201168	-0.0158491	-0.0339424	-0.00743594	-0.0167289	-0.00764213	-0.0159966	-0.00242686	-0.0037879	-0.0208107	-0.0104628	-0.0105632	-0.00524563	-0.0108754	-0.00749788	-0.0193008	-0.0168554	-0.0246368	-0.0052205	-0.015424	-0.0188302	-0.0129452	-0.00871032	-0.00568587	-0.014107	-0.015695
0.00296693	-0.00496578	-0.000104859	-0.00395431	-0.0123012	-0.0144761	0.00120964	-0.0065628	-0.0185068	-0.00736215	-0.00957507	-0.0110434	-0.00439917	-0.0129879	-0.012878	-0.000260098	-0.0183359	-0.0172958	-0.00273446	-0.0187932	-0.00936201	-0.0105713	-0.021111	-0.0209177	-0.00908401	-0.00940256	-0.0185194	-0.0249235	-0.0247521	-0.0237575	-0.00786499	-0.0129552	-0.00363825	-0.0236026	-0.00683313	-0.0227121	0.00608119	-0.00109349	-0.00963355	-0.0314551	-0.0283264	-0.03031	-0.0205267	-0.00278204	-0.017432	-0.00884083	-0.0176333	-0.0201916	-0.0326514	-0.0168255
-0.0261992	-0.0229893	-0.0303628	-0.025877	-0.0429948	-0.0323672	-0.0256004	-0.0414578	-0.0594785	-0.0390626	-0.0544269	-0.0601123	-0.0175427	-0.0508825	-0.031776	-0.0402279	-0.0714211	-0.0627299	-0.0354529	-0.0590056	-0.0245634	-0.0478071	-0.0574439	-0.0300886	-0.0169449	-0.047973	-0.0415592	-0.0312836	-0.0319121	-0.0505294	-0.0372364	-0.0158113	-0.0391053	-0.0417092	-0.0343034	-0.0454384	-0.0353733	-0.0553601	-0.0713173	-0.0683299	-0.0386218	-0.0673303	-0.0116609	-0.0231218	-0.0608145	-0.0316027	-0.0461769	-0.0609773	-0.0413471	-0.0208103
-0.00966582	-0.00397767	-0.00767024	-0.0102654	-0.0145748	-0.0143675	-0.00678741	-0.00298991	-0.0101253	-0.00871933	0.00241603	0.00203228	-0.0079103	-0.00641922	-0.00656293	-0.00144051	-0.000571003	-0.00611339	-0.00177852	0.000697584	-0.0185973	-0.0191778	-0.0043788	-0.00286692	-0.0167327	-0.00598931	-0.0168368	-0.00641925	0.000881794	0.00419372	-0.00983217	-0.00353313	-0.0113167	-0.0113464	-0.00768225	0.00146931	0.0158537	0.00294251	0.0173393	0.00741225	-0.00487385	-0.0127895	-0.0123541	-0.0156257	-0.01626	-0.0112617	-0.00380062	-0.00319803	-0.014725	-0.00538897
-0.00774621	-0.00213589	-0.00687602	-0.00977683	-0.0134908	-0.00918729	-0.0108142	-0.0066654	-0.0131666	-0.0086153	-0.00674258	-0.00333654	-0.00198276	-0.00610795	-0.0137612	-0.0158338	-0.000240291	-0.00641802	-0.00226492	0.000849391	-0.0261122	-0.0154386	-0.00396239	-0.010279	0.0209365	0.00229106	0.00491007	0.00056579	0.000531537	-0.00165686	-0.00460247	0.00186874	-0.00504107	-0.00697074	0.0171468	0.0292258	0.0108478	0.00175365	0.00672188	0.00396158	-0.0190411	-0.0145965	0.0267166	0.00755086	0.0132876	0.00190114	0.00352416	0.0429568	-0.0138701	-0.0196329
-0.0042572	0.00123406	-0.00193993	-0.00717902	0.000140406	-0.00707872	-0.0110765	-0.0124346	-0.00361073	-0.00192714	-0.0132324	-0.010424	-0.0054162	-0.0114308	-0.00135654	-0.00243233	-0.00286343	-0.00109768	6.31563e-05	0.0104514	-0.0100712	-0.00567919	0.00111489	-0.00843388	-0.00416083	-0.00805673	-0.0120687	-0.00778492	0.000408404	-0.00655016	-0.00735148	-0.00447617	-0.00833996	-0.00763553	-0.0125144	-0.00649239	0.00382362	-2.78973e-05	-0.0107497	-0.0190032	-0.00665536	-0.0159891	0.0038754	-0.00711502	0.00169805	0.00287416	0.0127115	0.0263886	-0.00255178	-0.000238116
0.00288532	0.0142807	-0.00518789	-0.00706197	0.00386898	-0.00624267	-0.00479292	-0.00555496	0.00561258	-0.00907795	-0.00115707	-0.0057932	-0.00125592	-0.00772953	-0.0109169	-0.00351713	-0.00507723	-0.00444243	-0.00403928	-0.0149782	-0.0153841	-0.00502362	-0.0105196	-0.00810739	-0.0108387	-0.00576761	-0.00494581	-0.0107099	-0.000224444	0.00338718	-0.0137302	-0.00756692	-0.0118848	0.00324248	-0.012159	-0.0130049	-0.00555661	0.00432784	-0.00129338	0.00320138	-0.0230206	-0.0101847	-0.0114225	-0.00603314	-0.00411923	-0.00759328	-0.00714564	-0.0146908	-0.00664551	-0.00886627
-0.004832	-0.00448072	-0.0049693	-0.00868248	-0.0112416	-0.0060767	-0.0072692	-0.0108863	-0.00748617	-0.00618121	-0.0131849	-0.00587594	-0.0078429	-0.00585158	-0.00764359	-0.00843557	-0.000625343	-0.00732945	0.0011768	-0.00754512	-0.00287355	-0.00987187	-0.00119503	-0.0036414	-0.0107403	-0.00992385	-0.00463936	-0.00846675	-0.00477988	-0.0060692	-0.00659258	-0.00371857	-0.00275681	-0.000184341	-0.00582388	-0.00594668	-0.0120074	-0.00344674	-0.0014105	0.00279507	-0.0148325	-0.025912	-0.00141523	-0.00149649	-0.0109171	-0.00902683	-0.0021908	-0.00847322	0.00186607	-0.000940027
-0.000672459	-0.00660745	0.00163989	-0.00917347	-0.0107445	-0.00520488	-0.0116767	-0.0127474	-0.0101329	0.000834376	0.00397886	-0.00237625	-0.000346645	-0.000901947	2.12131e-05	0.00529354	-0.0126996	-0.0167889	-0.00862331	-0.0157155	-0.00910041	-0.016733	-0.00175046	0.00502199	-0.00127261	-0.00256975	-0.00808444	-0.00437662	-0.00251221	-0.00807742	-0.00746661	-0.00463624	-0.0244683	-0.00451171	-0.00817833	-0.00862279	-0.000940716	-0.000972888	-0.00738436	-0.00981396	-0.0118341	-0.0094522	0.0243954	0.0221396	-0.00952777	-0.0165782	0.00217722	-0.00733552	-0.0115296	-0.016221
-0.035768	-0.0208458	-0.0151282	-0.0269141	-0.0238193	-0.0328158	-0.0212636	-0.0258965	-0.0313133	-0.0271645	-0.0410159	-0.0487426	-0.0459748	-0.0328112	-0.0272617	-0.0347728	-0.0234527	-0.0175092	-0.0367852	-0.0365096	-0.0428813	-0.0279547	-0.0200563	-0.0456563	-0.0409516	-0.024931	-0.0270687	-0.0325426	-0.0135103	-0.0334271	-0.0393543	-0.0524151	-0.0562187	-0.042826	-0.0455179	-0.0689926	-0.0112884	-0.032199	-0.0239554	-0.0313044	-0.0396156	-0.0289261	-0.054541	-0.0708974	-0.0217074	-0.0309474	-0.0252945	-0.0457692	-0.02499	-0.0369977
[truncated: 66 more columns]

## Sheet: Figure_1_E(MDD)
0	0.138618	0.0102208	-0.00339427	0.000733588	-0.0118899	0.00411024	-0.00840083	-0.00383023	-0.00759987	0.0768542	0.0125226	0.00784283	0.00260066	0.0130944	-0.000294995	0.00501538	-0.00499208	0.138306	0.00140838	0.00392248	-0.0036746	-0.00545065	-0.00998813	-0.00876627	-0.00159925	-0.000954114	0.000695825	-0.00127161	-0.00427319	-0.00874819	-0.00505028	0.00127509	-0.00317109	-0.00297975	-0.0150324	-0.000952029	-0.0119094	-0.000705101	0.000842985	-0.0235	-0.016736	0.00204859	0.000647751	-0.00313101	-0.00458102	-0.00326603	-0.00420106	0.00505062	-0.00194455
0.138618	0	-0.00984147	0.00324353	-0.00340572	-0.00856186	-0.0098275	0.00109537	-0.00929403	-0.0178404	0.00154992	0.0355118	-0.00456351	0.00508792	-0.00276868	0.00511874	0.00560527	0.0200361	-0.00037103	0.0847667	0.00507408	-0.00187875	-0.0104325	-0.0121176	-0.00448741	-0.00322101	0.00182522	-0.000295843	-0.00598249	-0.000469814	-0.015708	-0.00777419	-0.000781267	0.0106336	-0.00407873	-0.0118102	-0.00286438	-0.00102933	-0.00822869	-0.00432323	-0.00456617	-0.000175292	0.000568783	0.000630405	-0.00147805	-0.00150008	0.000372848	0.00111979	0.0027438	0.00186018
0.0102208	-0.00984147	0	0.0903821	0.020888	-0.00654027	0.355711	-0.00996386	0.0027372	-0.0159072	-0.0121704	-0.0173209	-0.00254318	-0.0214661	0.00941453	-0.00218357	-0.00102376	-0.00632052	0.0681494	-0.00150243	-0.00287409	-0.00534127	0.166534	0.00175122	0.0437792	-0.00222642	0.00314937	-0.00201804	-0.00525166	-0.0038524	0.0495958	-0.00273588	0.00267407	-0.00205786	0.0158852	-0.0094689	-0.00430686	-0.00268412	0.00567357	-0.000607697	-0.00398853	-0.0166067	0.000354732	0.000918383	-0.00539853	-0.0045441	0.00110411	-0.0029513	-0.00141135	-0.000910445
-0.00339427	0.00324353	0.0903821	0	0.00228551	0.027523	0.0175769	0.287129	-0.0117261	0.011579	-0.0221019	-0.00269616	-0.0311984	-0.00755923	-0.0132444	0.00597061	-0.00666127	-0.00782991	-0.00143302	0.0396659	-0.00834287	0.00184228	-0.0265121	0.186424	-0.00900515	0.0322462	-0.0111153	-0.000834411	-0.005199	0.000875232	0.00595567	0.0313723	-0.0016287	0.0133385	-0.012383	0.00151102	-0.00465734	-0.00651077	-0.00374789	-0.000820536	-0.0176259	-0.0128259	-0.0107361	-0.00251205	-0.0250446	-0.000600866	-0.00460164	-0.000545666	-0.00500959	0.000263814
0.000733588	-0.00340572	0.020888	0.00228551	0	0.177875	0.0341113	-0.00524964	0.332257	-0.00760647	-0.0012556	-0.0171101	-0.00443734	-0.00912922	-0.000879558	-0.0108731	-0.004033	0.00014489	0.010583	-0.000580794	0.0395668	0.0181547	0.000223613	-0.0209004	0.0434738	0.00681233	0.056869	0.0141058	0.00163719	-0.00231414	-0.0033179	-0.0101754	-0.000248756	-0.00578881	0.00118714	-0.0142139	-0.00986058	-0.00371689	0.0113989	-0.0202205	-0.0168549	-0.0221347	-0.00843873	-0.00367545	0.0117812	-0.000628659	0.00122412	-0.00863132	0.00051189	0.0103186
-0.0118899	-0.00856186	-0.00654027	0.027523	0.177875	0	0.00324911	0.0139925	0.0252385	0.298022	-0.00183618	-0.0141892	-0.00434376	-0.00934742	-0.00213338	0.00136758	-0.00160881	-0.00183502	0.0020692	-0.00584036	0.0322101	0.0572149	-0.0150707	0.0083823	-0.0147086	0.0980079	-0.00131632	0.125876	-0.00655548	-0.00106892	-0.0287517	-0.00682111	-0.00984185	0.00490885	-0.011727	0.00197291	-0.00395373	-0.00926131	0.0060693	0.00420675	-0.0209065	-0.0175477	-0.00806318	-0.012799	0.00119684	-0.00141413	-0.00341758	-0.00203182	0.00502377	0.00662731
0.00411024	-0.0098275	0.355711	0.0175769	0.0341113	0.00324911	0	0.143615	0.071187	-0.0152852	0.00892108	-0.00999579	0.0957545	-0.00561236	-0.0156097	-0.0148454	-0.00169312	-0.00528877	0.0175641	-0.00975111	0.00813979	-0.00216801	-0.000854036	-0.0381573	0.00611421	-0.0154097	-0.0185234	-0.00904622	0.00664094	-0.0023603	0.0284207	-0.00421002	0.022597	-0.00208128	-0.0106865	-0.0277152	-0.00115499	-0.00913537	-0.00052325	0.000107718	-0.0224742	-0.0125786	-0.00136443	-0.00398736	-0.00314253	-0.00947878	-0.000864091	-0.00802478	1.17929e-05	-0.00323787
-0.00840083	0.00109537	-0.00996386	0.287129	-0.00524964	0.0139925	0.143615	0	0.00531785	0.0958334	-0.00184113	0.0277616	0.00138612	0.0540059	-0.0121728	-0.00672118	0.00250151	-0.000862395	-0.0127442	-0.000894476	-0.00262127	-0.00169118	-0.042459	-0.00103355	-0.0219511	0.0100528	-0.0218756	-0.00334309	0.00174209	0.000477204	-0.00255027	0.0381989	-0.00394859	0.0246966	-0.0350896	0.00470604	-0.00696893	-0.00436485	-0.00217314	-0.00056918	-0.0235816	-0.00981383	-0.00180376	-0.000239021	-0.0211367	0.00288255	3.39685e-05	-0.0017959	-0.00612294	-0.00430494
-0.00383023	-0.00929403	0.0027372	-0.0117261	0.332257	0.0252385	0.071187	0.00531785	0	0.222988	0.0129613	-0.0132236	0.0966172	0.000773629	0.12617	-0.0190155	-0.0106375	-6.26212e-05	-0.0186376	-0.0204841	-0.00785312	-0.0276072	0.0221734	-0.027779	0.00267686	-0.0159753	-0.0146133	-0.0305461	-0.00431834	-0.0159956	-0.00442809	-0.013225	-0.0026373	-0.00110343	-0.00638934	-0.0120446	-0.0014314	-0.00727477	-0.00411554	-0.0240743	-0.00369816	-0.0244353	-0.00277143	-0.000902451	-0.0104956	-0.00710885	-0.00307582	-0.00305617	0.000505745	-0.0016449
-0.00759987	-0.0178404	-0.0159072	0.011579	-0.00760647	0.298022	-0.0152852	0.0958334	0.222988	0	-0.0118792	0.0153611	0.000249682	0.0446461	0.00899031	0.100774	-0.00604205	-0.00901392	-0.00665083	-0.00381696	-0.00965436	-0.00619712	-0.022382	0.0389937	-0.0134766	0.00438576	-0.016696	-0.0106243	-0.00603014	0.00267307	-0.036486	0.0464053	-0.010311	0.00702178	-0.0264685	0.00426713	-0.00273036	-0.00558538	-0.0210553	-0.0100864	-0.00616174	-0.00266005	-0.00146897	-0.0022252	-0.00494173	-0.00797006	-0.00185699	-0.00601768	0.00137337	0.0047785
0.0768542	0.00154992	-0.0121704	-0.0221019	-0.0012556	-0.00183618	0.00892108	-0.00184113	0.0129613	-0.0118792	0	0.135091	0.492021	0.0233796	0.0382298	-0.0306146	0.0564732	0.000703144	0.0662953	-0.0225367	-0.0165148	-0.0137074	0.0103285	-0.0251537	-0.0173177	-0.0155085	0.0047426	-2.08733e-05	0.0192688	-0.0132118	-0.0124095	-0.00352212	-0.00602598	-0.0194471	-0.00171852	-0.00529462	0.00121899	-0.00704125	-0.000732382	0.002375	-0.0119956	-0.0233735	0.000673769	0.000793892	-0.00597705	-0.00612736	-0.00491389	-0.00298316	-0.0048768	-0.00265339
0.0125226	0.0355118	-0.0173209	-0.00269616	-0.0171101	-0.0141892	-0.00999579	0.0277616	-0.0132236	0.0153611	0.135091	0	0.00543474	0.3933	-0.0138257	0.0201061	0.00242619	0.0322223	-0.00778469	0.014705	-0.00620122	-0.000121096	-0.00349114	0.00941871	-0.0206177	-0.00665249	-0.00253596	-0.00420937	0.00302871	0.0130975	-0.00906234	-0.00523457	-0.0152884	0.00384711	-0.0104554	0.00272462	-0.00885332	-0.00420258	-0.00207396	-0.000396905	-0.000153554	-0.0037585	-0.00924797	0.00411496	-0.0104528	-0.00156236	-0.00316958	-0.00698505	-0.00121051	-0.00460945
0.00784283	-0.00456351	-0.00254318	-0.0311984	-0.00443734	-0.00434376	0.0957545	0.00138612	0.0966172	0.000249682	0.492021	0.00543474	0	0.126923	0.178127	0.00236932	0.00310007	-0.00505714	-0.0048646	-0.0260053	-0.00630034	-0.00369991	-0.000212773	-0.0242831	-0.013403	-0.0219404	0.00314424	-0.000876274	0.0113874	-0.00323342	-0.00483737	-0.0149287	0.00571433	-0.0079353	-0.00128255	-0.0041005	0.00334674	-0.00171278	0.00235355	0.00104681	-0.0118212	-0.0119475	-0.00231685	6.23537e-05	0.00259017	-0.00798108	-0.0035798	-0.000399687	0.00132845	0.00184674
0.00260066	0.00508792	-0.0214661	-0.00755923	-0.00912922	-0.00934742	-0.00561236	0.0540059	0.000773629	0.0446461	0.0233796	0.3933	0.126923	0	0.00705004	0.196749	-0.00224024	-0.000411512	-0.0208602	-0.00135543	-0.00698233	-0.00946571	-0.0010014	0.00481401	-0.021526	-0.00736836	0.00097892	0.00572236	-0.00351672	-0.000276597	-0.00411348	0.00598701	-0.0115461	0.00507908	-0.00428927	0.00367249	-0.00363321	-0.00128388	-0.00243714	0.00223457	-0.019478	-0.00478035	-0.000319857	0.00344797	-0.0150578	7.44774e-05	-0.000502161	-0.00391337	0.000194192	-0.00953431
0.0130944	-0.00276868	0.00941453	-0.0132444	-0.000879558	-0.00213338	-0.0156097	-0.0121728	0.12617	0.00899031	0.0382298	-0.0138257	0.178127	0.00705004	0	0.239168	-0.0127866	-0.00413627	0.0538499	-0.00906379	0.00236953	-0.00018499	0.126277	-0.00807908	-0.00812317	-0.00621067	0.0147904	-0.00351731	0.0104756	-0.00157508	0.0254175	-0.00064241	0.000739193	-0.00291683	-0.00271537	-0.0277192	0.00561762	-0.00226259	-0.00252408	-0.0123693	-0.00839863	-0.0192349	-0.00786756	-0.00584399	-0.00990386	-0.00899362	-0.00515288	-0.00171653	-0.00191126	0.00477541
-0.000294995	0.00511874	-0.00218357	0.00597061	-0.0108731	0.00136758	-0.0148454	-0.00672118	-0.0190155	0.100774	-0.0306146	0.0201061	0.00236932	0.196749	0.239168	0	-0.0119618	-0.0138491	-0.00506849	0.023834	0.007291	-0.00207733	-0.000419413	0.0802176	-0.014452	0.0048667	0.00147315	0.00834068	0.00335796	0.0390892	0.0101952	0.0179621	0.00204972	-0.00357872	-0.0159829	-0.00722575	-0.00365899	-0.00296999	-0.00233454	-0.00255143	0.0016189	-0.0144801	-0.00626929	0.0024044	-0.0141115	0.00148291	-0.00393697	-0.0108053	-0.00889502	-0.00400921
0.00501538	0.00560527	-0.00102376	-0.00666127	-0.004033	-0.00160881	-0.00169312	0.00250151	-0.0106375	-0.00604205	0.0564732	0.00242619	0.00310007	-0.00224024	-0.0127866	-0.0119618	0	0.164453	-0.000268964	0.00549146	-0.00621692	-0.00525608	-0.0146363	0.00124874	0.000718312	-0.00494495	0.000531243	0.00084009	0.0790839	0.0039595	-0.00801043	-0.00651284	0.00659476	-0.00111749	-0.00883442	-6.76869e-05	-0.000231786	0.0017349	0.000635809	-0.00323612	-0.0130311	0.00383747	-0.00626371	-0.000864612	-0.000111252	-0.00183676	0.00175745	-0.00358064	-0.00685615	-0.00108926
-0.00499208	0.0200361	-0.00632052	-0.00782991	0.00014489	-0.00183502	-0.00528877	-0.000862395	-6.26212e-05	-0.00901392	0.000703144	0.0322223	-0.00505714	-0.000411512	-0.00413627	-0.0138491	0.164453	0	0.00212524	0.0139964	-0.0182339	-0.00423652	-0.00110504	-0.0138422	0.000434277	-0.00806623	0.00295239	-0.00738063	0.00924696	0.0442139	-0.00604567	-0.00411709	-0.00130334	0.00237056	0.00161757	-0.00228359	0.00114443	0.0012037	-0.00330382	-0.00549323	0.000347531	0.00402926	-0.00367001	-0.00173909	0.000151647	-0.00342209	-0.00205458	-0.00183828	0.00155961	0.00306857
0.138306	-0.00037103	0.0681494	-0.00143302	0.010583	0.0020692	0.0175641	-0.0127442	-0.0186376	-0.00665083	0.0662953	-0.00778469	-0.0048646	-0.0208602	0.0538499	-0.00506849	-0.000268964	0.00212524	0	0.471184	0.00206921	-0.00455268	0.0309647	-0.0139263	-0.0107612	-0.0218162	-0.0142095	-0.00930235	0.0154336	0.00394024	0.0124696	-0.0163266	0.0282781	-0.00254302	-0.0141864	-0.0150809	-0.00381701	-0.0125487	-0.00475214	-0.0062369	-0.0231669	-0.0145747	0.00285776	-0.00523335	-0.000336761	-0.00766196	-0.00216901	-0.00659088	-0.0100857	-0.00197337
0.00140838	0.0847667	-0.00150243	0.0396659	-0.000580794	-0.00584036	-0.00975111	-0.000894476	-0.0204841	-0.00381696	-0.0225367	0.014705	-0.0260053	-0.00135543	-0.00906379	0.023834	0.00549146	0.0139964	0.471184	0	-0.0195077	-0.000115076	-0.00233013	0.016218	-0.015762	-0.00450361	-0.0026886	-0.000541672	0.0199823	0.0209882	0.0010424	0.00239151	0.0131242	0.0786567	-0.0231162	-0.00716997	-0.0038547	-0.00866019	-0.008929	-0.0084274	-0.00668994	-0.00904074	-0.00518395	-0.0106708	0.00393233	-0.000202448	0.00158154	-0.0064626	-0.00599048	0.0029976
0.00392248	0.00507408	-0.00287409	-0.00834287	0.0395668	0.0322101	0.00813979	-0.00262127	-0.00785312	-0.00965436	-0.0165148	-0.00620122	-0.00630034	-0.00698233	0.00236953	0.007291	-0.00621692	-0.0182339	0.00206921	-0.0195077	0	0.396849	-0.0137149	-0.0120577	0.00402406	0.0109211	0.0456438	0.0219214	-0.00692246	-0.00367858	0.0283788	-0.00954377	0.00918729	-0.0028456	-0.0245662	-0.012497	-0.0205332	-0.0128018	0.0130101	0.0166759	0.0602428	-0.000736723	-0.00167374	-0.00258897	0.00126839	-0.000194073	-0.00435039	-0.00382434	0.00135464	0.000841274
-0.0036746	-0.00187875	-0.00534127	0.00184228	0.0181547	0.0572149	-0.00216801	-0.00169118	-0.0276072	-0.00619712	-0.0137074	-0.000121096	-0.00369991	-0.00946571	-0.00018499	-0.00207733	-0.00525608	-0.00423652	-0.00455268	-0.000115076	0.396849	0	-0.0185349	-0.012235	0.00721599	0.0148511	0.00875371	0.167726	-0.00152721	-0.000491199	0.0044943	0.000109666	-0.0102891	-0.00651221	-0.0110853	-0.00395694	-0.00994376	-0.00266678	4.67557e-05	0.0130908	-0.00404596	0.0212475	-0.00674244	-0.00699504	-0.00419131	0.0013105	0.000597515	0.00171618	-0.0061924	-0.00142565
-0.00545065	-0.0104325	0.166534	-0.0265121	0.000223613	-0.0150707	-0.000854036	-0.042459	0.0221734	-0.022382	0.0103285	-0.00349114	-0.000212773	-0.0010014	0.126277	-0.000419413	-0.0146363	-0.00110504	0.0309647	-0.00233013	-0.0137149	-0.0185349	0	0.449959	0.0467279	-0.013337	0.0430553	-0.00396671	-0.00526477	-0.00845925	0.0590601	-0.00357949	-0.00163715	-0.0122623	0.0436152	-0.0317618	0.0010891	-0.00281918	-0.00470574	-0.00795158	0.000828157	-0.0134563	0.000718107	-0.00210777	0.0022959	-0.013279	-0.00121056	-0.00288814	-0.00362738	0.00111245
-0.00998813	-0.0121176	0.00175122	0.186424	-0.0209004	0.0083823	-0.0381573	-0.00103355	-0.027779	0.0389937	-0.0251537	0.00941871	-0.0242831	0.00481401	-0.00807908	0.0802176	0.00124874	-0.0138422	-0.0139263	0.016218	-0.0120577	-0.012235	0.449959	0	-0.00654338	0.0773366	0.00652935	0.0080796	-0.0102953	-0.00854381	-0.00547315	0.0926966	-0.0195475	-0.000526351	0.00786088	-0.00545321	-0.00133207	-0.00246645	-0.00515179	0.00534868	-0.00713905	-0.0116322	0.00311725	0.00167633	-0.00163626	-0.00276873	-0.00570454	-0.00112048	-1.25461e-05	-0.00164475
-0.00876627	-0.00448741	0.0437792	-0.00900515	0.0434738	-0.0147086	0.00611421	-0.0219511	0.00267686	-0.0134766	-0.0173177	-0.0206177	-0.013403	-0.021526	-0.00812317	-0.014452	0.000718312	0.000434277	-0.0107612	-0.015762	0.00402406	0.00721599	0.0467279	-0.00654338	0	0.445891	0.232616	0.01763	-0.00465193	-0.00768667	0.152987	-0.0124392	0.00163077	-0.0152459	0.0708985	0.00744286	-0.00612231	-0.0116339	0.0166004	0.00498319	-0.00481838	0.00244473	0.0103888	0.000104875	0.00822423	-0.0161654	0.000220956	0.000671338	-0.000805584	-0.00304832
-0.00159925	-0.00322101	-0.00222642	0.0322462	0.00681233	0.0980079	-0.0154097	0.0100528	-0.0159753	0.00438576	-0.0155085	-0.00665249	-0.0219404	-0.00736836	-0.00621067	0.0048667	-0.00494495	-0.00806623	-0.0218162	-0.00450361	0.0109211	0.0148511	-0.013337	0.0773366	0.445891	0	0.00433302	0.122714	-0.00450286	0.00110427	0.0216715	0.102102	-0.00834511	0.0054109	0.00914473	0.0289084	0.00278561	-0.00652852	0.00251145	0.00926627	-0.0207769	-0.00183278	0.000604546	0.00167288	-0.0059225	0.00551087	-0.00625499	-0.00110801	-0.0115374	-0.00239571
-0.000954114	0.00182522	0.00314937	-0.0111153	0.056869	-0.00131632	-0.0185234	-0.0218756	-0.0146133	-0.016696	0.0047426	-0.00253596	0.00314424	0.00097892	0.0147904	0.00147315	0.000531243	0.00295239	-0.0142095	-0.0026886	0.0456438	0.00875371	0.0430553	0.00652935	0.232616	0.00433302	0	0.508969	-0.0182224	-0.00768253	-0.0112338	-0.0211527	-0.00532432	-0.017741	0.0616651	-0.01353	-0.00164811	-0.000591836	0.0125672	0.00933446	0.000630843	-0.00642273	0.0101119	-0.00056925	-0.00010424	-0.0170348	-0.00151171	-0.000574089	-0.000380129	-0.00778105
0.000695825	-0.000295843	-0.00201804	-0.000834411	0.0141058	0.125876	-0.00904622	-0.00334309	-0.0305461	-0.0106243	-2.08733e-05	-0.00420937	-0.000876274	0.00572236	-0.00351731	0.00834068	0.00084009	-0.00738063	-0.00930235	-0.000541672	0.0219214	0.167726	-0.00396671	0.0080796	0.01763	0.122714	0.508969	0	-0.0177094	-0.0103308	-0.0168182	0.00134127	-0.0052136	-0.004163	0.00261431	0.0112242	0.00261887	0.00164677	0.0114456	0.0142259	-0.00394507	0.000151541	-0.0054613	0.00255088	-0.016521	-0.00257761	0.00251089	-0.00291719	0.000406204	0.00168219
-0.00127161	-0.00598249	-0.00525166	-0.005199	0.00163719	-0.00655548	0.00664094	0.00174209	-0.00431834	-0.00603014	0.0192688	0.00302871	0.0113874	-0.00351672	0.0104756	0.00335796	0.0790839	0.00924696	0.0154336	0.0199823	-0.00692246	-0.00152721	-0.00526477	-0.0102953	-0.00465193	-0.00450286	-0.0182224	-0.0177094	0	0.364375	0.0420429	0.000297582	0.0107497	-0.00032099	-0.0108829	-0.0092394	-0.0009	-7.94408e-06	-0.00830853	-0.00839952	0.0127669	-0.0016452	-0.00312917	-0.000963642	0.00807335	-0.00502093	0.00335445	-0.0039567	-0.00180365	-0.00412488
-0.00427319	-0.000469814	-0.0038524	0.000875232	-0.00231414	-0.00106892	-0.0023603	0.000477204	-0.0159956	0.00267307	-0.0132118	0.0130975	-0.00323342	-0.000276597	-0.00157508	0.0390892	0.0039595	0.0442139	0.00394024	0.0209882	-0.00367858	-0.000491199	-0.00845925	-0.00854381	-0.00768667	0.00110427	-0.00768253	-0.0103308	0.364375	0	0.0111871	0.0212917	0.000914906	0.0198952	-0.0108763	0.00164632	-0.000866927	0.00712279	-0.00292058	-0.00862351	0.00573266	0.00390834	-0.00338474	-0.000510401	0.00202386	-0.00057772	0.000821342	-0.00371855	-0.0010564	0.000252996
-0.00874819	-0.015708	0.0495958	0.00595567	-0.0033179	-0.0287517	0.0284207	-0.00255027	-0.00442809	-0.036486	-0.0124095	-0.00906234	-0.00483737	-0.00411348	0.0254175	0.0101952	-0.00801043	-0.00604567	0.0124696	0.0010424	0.0283788	0.0044943	0.0590601	-0.00547315	0.152987	0.0216715	-0.0112338	-0.0168182	0.0420429	0.0111871	0	0.613998	0.0616854	0.000424282	0.0145966	-0.00499873	-0.00432126	-0.00501832	-0.0136863	-0.0132387	-0.00372067	-0.00541993	-0.000381509	-0.00192584	0.00527837	-0.0022069	-0.0026342	-0.000395774	-0.0028485	0.000857645
-0.00505028	-0.00777419	-0.00273588	0.0313723	-0.0101754	-0.00682111	-0.00421002	0.0381989	-0.013225	0.0464053	-0.00352212	-0.00523457	-0.0149287	0.00598701	-0.00064241	0.0179621	-0.00651284	-0.00411709	-0.0163266	0.00239151	-0.00954377	0.000109666	-0.00357949	0.0926966	-0.0124392	0.102102	-0.0211527	0.00134127	0.000297582	0.0212917	0.613998	0	-0.000122265	0.040153	0.00380928	-0.00328681	-0.00949975	-0.0089004	-0.012901	-0.00400997	-0.00541183	-0.00334291	-0.00294081	0.000636885	0.00358941	-0.0046386	-0.00119331	-0.00367639	0.000578689	-0.0103651
0.00127509	-0.000781267	0.00267407	-0.0016287	-0.000248756	-0.00984185	0.022597	-0.00394859	-0.0026373	-0.010311	-0.00602598	-0.0152884	0.00571433	-0.0115461	0.000739193	0.00204972	0.00659476	-0.00130334	0.0282781	0.0131242	0.00918729	-0.0102891	-0.00163715	-0.0195475	0.00163077	-0.00834511	-0.00532432	-0.0052136	0.0107497	0.000914906	0.0616854	-0.000122265	0	0.58118	0.00768147	-0.00228389	-0.0131108	-0.00918084	-0.00581581	-0.00400657	0.00745327	0.00225842	-0.00366884	-0.00497757	0.00254616	0.00292245	-0.00660025	-0.00366557	-0.00138125	0.000755484
-0.00317109	0.0106336	-0.00205786	0.0133385	-0.00578881	0.00490885	-0.00208128	0.0246966	-0.00110343	0.00702178	-0.0194471	0.00384711	-0.0079353	0.00507908	-0.00291683	-0.00357872	-0.00111749	0.00237056	-0.00254302	0.0786567	-0.0028456	-0.00651221	-0.0122623	-0.000526351	-0.0152459	0.0054109	-0.017741	-0.004163	-0.00032099	0.0198952	0.000424282	0.040153	0.58118	0	0.00427083	0.0327493	-0.0117051	-0.00406986	-0.000300061	-0.00605943	0.00237478	0.0062727	-0.0121611	-0.00180082	-0.000787447	0.00113757	-0.00390279	-0.00705833	-0.00517825	-0.00300178
-0.00297975	-0.00407873	0.0158852	-0.012383	0.00118714	-0.011727	-0.0106865	-0.0350896	-0.00638934	-0.0264685	-0.00171852	-0.0104554	-0.00128255	-0.00428927	-0.00271537	-0.0159829	-0.00883442	0.00161757	-0.0141864	-0.0231162	-0.0245662	-0.0110853	0.0436152	0.00786088	0.0708985	0.00914473	0.0616651	0.00261431	-0.0108829	-0.0108763	0.0145966	0.00380928	0.00768147	0.00427083	0	0.525977	8.75785e-05	-0.00930233	0.00110677	-0.00553595	-0.0100872	-0.0126899	0.0129057	0.00351423	0.0746404	0.00255252	-0.00713108	-0.00525631	-0.0265473	-0.0213544
-0.0150324	-0.0118102	-0.0094689	0.00151102	-0.0142139	0.00197291	-0.0277152	0.00470604	-0.0120446	0.00426713	-0.00529462	0.00272462	-0.0041005	0.00367249	-0.0277192	-0.00722575	-6.76869e-05	-0.00228359	-0.0150809	-0.00716997	-0.012497	-0.00395694	-0.0317618	-0.00545321	0.00744286	0.0289084	-0.01353	0.0112242	-0.0092394	0.00164632	-0.00499873	-0.00328681	-0.00228389	0.0327493	0.525977	0	-0.00641917	0.00312726	-0.00696656	-0.00059068	-0.00787085	0.0046238	-0.00726078	-0.00321076	0.0097683	0.0364065	-0.00753224	-0.00313316	-0.0169562	-0.00762989
-0.000952029	-0.00286438	-0.00430686	-0.00465734	-0.00986058	-0.00395373	-0.00115499	-0.00696893	-0.0014314	-0.00273036	0.00121899	-0.00885332	0.00334674	-0.00363321	0.00561762	-0.00365899	-0.000231786	0.00114443	-0.00381701	-0.0038547	-0.0205332	-0.00994376	0.0010891	-0.00133207	-0.00612231	0.00278561	-0.00164811	0.00261887	-0.0009	-0.000866927	-0.00432126	-0.00949975	-0.0131108	-0.0117051	8.75785e-05	-0.00641917	0	0.194961	0.169831	0.0136201	0.143007	0.0218847	-0.00647943	-0.00356056	-0.00156895	-0.00845203	0.0079624	-0.00533612	0.00147835	-0.00292485
-0.0119094	-0.00102933	-0.00268412	-0.00651077	-0.00371689	-0.00926131	-0.00913537	-0.00436485	-0.00727477	-0.00558538	-0.00704125	-0.00420258	-0.00171278	-0.00128388	-0.00226259	-0.00296999	0.0017349	0.0012037	-0.0125487	-0.00866019	-0.0128018	-0.00266678	-0.00281918	-0.00246645	-0.0116339	-0.00652852	-0.000591836	0.00164677	-7.94408e-06	0.00712279	-0.00501832	-0.0089004	-0.00918084	-0.00406986	-0.00930233	0.00312726	0.194961	0	-0.00486304	0.197194	-0.00626959	0.0893838	-0.00845284	0.00051511	-0.0100053	-0.00388456	0.00587069	0.00485023	-0.00642694	-0.0131076
-0.000705101	-0.00822869	0.00567357	-0.00374789	0.0113989	0.0060693	-0.00052325	-0.00217314	-0.00411554	-0.0210553	-0.000732382	-0.00207396	0.00235355	-0.00243714	-0.00252408	-0.00233454	0.000635809	-0.00330382	-0.00475214	-0.008929	0.0130101	4.67557e-05	-0.00470574	-0.00515179	0.0166004	0.00251145	0.0125672	0.0114456	-0.00830853	-0.00292058	-0.0136863	-0.012901	-0.00581581	-0.000300061	0.00110677	-0.00696656	0.169831	-0.00486304	0	0.30415	0.0898958	-0.00135812	-0.00588447	-0.00701705	-0.00431737	-0.00187837	0.0058545	-0.0038271	-0.00161743	-0.00684691
0.000842985	-0.00432323	-0.000607697	-0.000820536	-0.0202205	0.00420675	0.000107718	-0.00056918	-0.0240743	-0.0100864	0.002375	-0.000396905	0.00104681	0.00223457	-0.0123693	-0.00255143	-0.00323612	-0.00549323	-0.0062369	-0.0084274	0.0166759	0.0130908	-0.00795158	0.00534868	0.00498319	0.00926627	0.00933446	0.0142259	-0.00839952	-0.00862351	-0.0132387	-0.00400997	-0.00400657	-0.00605943	-0.00553595	-0.00059068	0.0136201	0.197194	0.30415	0	0.0145323	0.147639	-0.0163219	0.00210826	-0.00529735	-0.00765592	0.000875894	-0.00209769	-0.0144187	-0.00383537
-0.0235	-0.00456617	-0.00398853	-0.0176259	-0.0168549	-0.0209065	-0.0224742	-0.0235816	-0.00369816	-0.00616174	-0.0119956	-0.000153554	-0.0118212	-0.019478	-0.00839863	0.0016189	-0.0130311	0.000347531	-0.0231669	-0.00668994	0.0602428	-0.00404596	0.000828157	-0.00713905	-0.00481838	-0.0207769	0.000630843	-0.00394507	0.0127669	0.00573266	-0.00372067	-0.00541183	0.00745327	0.00237478	-0.0100872	-0.00787085	0.143007	-0.00626959	0.0898958	0.0145323	0	0.245354	-0.00597913	-0.0110069	-0.0192816	-0.00549948	-0.0122813	-0.0248949	-0.00761139	-0.00869499
-0.016736	-0.000175292	-0.0166067	-0.0128259	-0.0221347	-0.0175477	-0.0125786	-0.00981383	-0.0244353	-0.00266005	-0.0233735	-0.0037585	-0.0119475	-0.00478035	-0.0192349	-0.0144801	0.00383747	0.00402926	-0.0145747	-0.00904074	-0.000736723	0.0212475	-0.0134563	-0.0116322	0.00244473	-0.00183278	-0.00642273	0.000151541	-0.0016452	0.00390834	-0.00541993	-0.00334291	0.00225842	0.0062727	-0.0126899	0.0046238	0.0218847	0.0893838	-0.00135812	0.147639	0.245354	0	-0.0185302	-0.0238949	-0.0186306	-0.0187388	-0.0142684	-0.0047032	-0.00680257	-0.00171275
0.00204859	0.000568783	0.000354732	-0.0107361	-0.00843873	-0.00806318	-0.00136443	-0.00180376	-0.00277143	-0.00146897	0.000673769	-0.00924797	-0.00231685	-0.000319857	-0.00786756	-0.00626929	-0.00626371	-0.00367001	0.00285776	-0.00518395	-0.00167374	-0.00674244	0.000718107	0.00311725	0.0103888	0.000604546	0.0101119	-0.0054613	-0.00312917	-0.00338474	-0.000381509	-0.00294081	-0.00366884	-0.0121611	0.0129057	-0.00726078	-0.00647943	-0.00845284	-0.00588447	-0.0163219	-0.00597913	-0.0185302	0	0.451776	0.0764163	-0.00355939	0.250884	0.0355216	0.00633442	-0.00121997
0.000647751	0.000630405	0.000918383	-0.00251205	-0.00367545	-0.012799	-0.00398736	-0.000239021	-0.000902451	-0.0022252	0.000793892	0.00411496	6.23537e-05	0.00344797	-0.00584399	0.0024044	-0.000864612	-0.00173909	-0.00523335	-0.0106708	-0.00258897	-0.00699504	-0.00210777	0.00167633	0.000104875	0.00167288	-0.00056925	0.00255088	-0.000963642	-0.000510401	-0.00192584	0.000636885	-0.00497757	-0.00180082	0.00351423	-0.00321076	-0.00356056	0.00051511	-0.00701705	0.00210826	-0.0110069	-0.0238949	0.451776	0	0.00103088	0.112649	0.0257531	0.284817	-0.00230229	0.00308219
-0.00313101	-0.00147805	-0.00539853	-0.0250446	0.0117812	0.00119684	-0.00314253	-0.0211367	-0.0104956	-0.00494173	-0.00597705	-0.0104528	0.00259017	-0.0150578	-0.00990386	-0.0141115	-0.000111252	0.000151647	-0.000336761	0.00393233	0.00126839	-0.00419131	0.0022959	-0.00163626	0.00822423	-0.0059225	-0.00010424	-0.016521	0.00807335	0.00202386	0.00527837	0.00358941	0.00254616	-0.000787447	0.0746404	0.0097683	-0.00156895	-0.0100053	-0.00431737	-0.00529735	-0.0192816	-0.0186306	0.0764163	0.00103088	0	0.561047	0.00628288	-0.00164486	0.223846	-0.00642062
-0.00458102	-0.00150008	-0.0045441	-0.000600866	-0.000628659	-0.00141413	-0.00947878	0.00288255	-0.00710885	-0.00797006	-0.00612736	-0.00156236	-0.00798108	7.44774e-05	-0.00899362	0.00148291	-0.00183676	-0.00342209	-0.00766196	-0.000202448	-0.000194073	0.0013105	-0.013279	-0.00276873	-0.0161654	0.00551087	-0.0170348	-0.00257761	-0.00502093	-0.00057772	-0.0022069	-0.0046386	0.00292245	0.00113757	0.00255252	0.0364065	-0.00845203	-0.00388456	-0.00187837	-0.00765592	-0.00549948	-0.0187388	-0.00355939	0.112649	0.561047	0	0.00390572	0.0177618	0.0158655	0.236499
-0.00326603	0.000372848	0.00110411	-0.00460164	0.00122412	-0.00341758	-0.000864091	3.39685e-05	-0.00307582	-0.00185699	-0.00491389	-0.00316958	-0.0035798	-0.000502161	-0.00515288	-0.00393697	0.00175745	-0.00205458	-0.00216901	0.00158154	-0.00435039	0.000597515	-0.00121056	-0.00570454	0.000220956	-0.00625499	-0.00151171	0.00251089	0.00335445	0.000821342	-0.0026342	-0.00119331	-0.00660025	-0.00390279	-0.00713108	-0.00753224	0.0079624	0.00587069	0.0058545	0.000875894	-0.0122813	-0.0142684	0.250884	0.0257531	0.00628288	0.00390572	0	0.305754	0.0208884	-0.00195463
-0.00420106	0.00111979	-0.0029513	-0.000545666	-0.00863132	-0.00203182	-0.00802478	-0.0017959	-0.00305617	-0.00601768	-0.00298316	-0.00698505	-0.000399687	-0.00391337	-0.00171653	-0.0108053	-0.00358064	-0.00183828	-0.00659088	-0.0064626	-0.00382434	0.00171618	-0.00288814	-0.00112048	0.000671338	-0.00110801	-0.000574089	-0.00291719	-0.0039567	-0.00371855	-0.000395774	-0.00367639	-0.00366557	-0.00705833	-0.00525631	-0.00313316	-0.00533612	0.00485023	-0.0038271	-0.00209769	-0.0248949	-0.0047032	0.0355216	0.284817	-0.00164486	0.0177618	0.305754	0	0.00198663	0.0150182
0.00505062	0.0027438	-0.00141135	-0.00500959	0.00051189	0.00502377	1.17929e-05	-0.00612294	0.000505745	0.00137337	-0.0048768	-0.00121051	0.00132845	0.000194192	-0.00191126	-0.00889502	-0.00685615	0.00155961	-0.0100857	-0.00599048	0.00135464	-0.0061924	-0.00362738	-1.25461e-05	-0.000805584	-0.0115374	-0.000380129	0.000406204	-0.00180365	-0.0010564	-0.0028485	0.000578689	-0.00138125	-0.00517825	-0.0265473	-0.0169562	0.00147835	-0.00642694	-0.00161743	-0.0144187	-0.00761139	-0.00680257	0.00633442	-0.00230229	0.223846	0.0158655	0.0208884	0.00198663	0	0.214296
-0.00194455	0.00186018	-0.000910445	0.000263814	0.0103186	0.00662731	-0.00323787	-0.00430494	-0.0016449	0.0047785	-0.00265339	-0.00460945	0.00184674	-0.00953431	0.00477541	-0.00400921	-0.00108926	0.00306857	-0.00197337	0.0029976	0.000841274	-0.00142565	0.00111245	-0.00164475	-0.00304832	-0.00239571	-0.00778105	0.00168219	-0.00412488	0.000252996	0.000857645	-0.0103651	0.000755484	-0.00300178	-0.0213544	-0.00762989	-0.00292485	-0.0131076	-0.00684691	-0.00383537	-0.00869499	-0.00171275	-0.00121997	0.00308219	-0.00642062	0.236499	-0.00195463	0.0150182	0.214296	0
-0.00273376	0.007564	0.00160358	-0.0035532	0.000996265	-0.00817284	0.0122821	0.00339524	-0.00222014	-0.00784935	0.00554973	-0.00107173	0.00478106	0.003362	-0.00719538	-0.00669706	-0.00205613	-0.00328569	-0.0223346	-0.0143431	6.43933e-05	-0.0105306	-0.00675123	-0.00505687	0.00440369	-0.000346355	0.00829932	-0.0021624	-0.00926806	-0.00420033	-0.0110473	-0.00619582	-0.000656762	0.00239918	-0.0101252	-0.00625301	-0.00503513	-0.00144056	-0.00258935	-0.00403059	-0.000365503	0.000477331	0.0192508	0.0110059	-0.00485439	-0.0112108	0.00428658	0.00342375	0.252847	0.00685479
0.00271547	-0.000179298	0.000597631	0.00320147	0.000214928	-0.000335434	0.00578053	0.0132584	-0.0109064	-0.00713642	-0.00261934	0.00414286	0.000383931	-0.0100309	-0.00939333	-0.00531311	-0.00469135	0.00429099	-0.00672175	-0.0097108	-0.0131753	0.00365491	-0.00812622	-0.00894774	0.000656713	0.0070067	-0.00363775	0.00337324	-0.00369259	-0.0237398	-0.0103496	-0.0100725	-0.0041661	-0.000811615	-0.0199265	-0.0124856	-0.00767527	-0.0108867	-0.00766469	0.00129086	0.00561933	-0.0187587	-0.011338	0.00819316	-0.0381211	0.00986922	-0.0111902	0.00137818	0.0164311	0.288219
0.000507492	-0.00525068	0.000663164	-0.00366164	0.00719276	0.00555569	-0.00591517	-0.00417949	-0.00548615	0.00964882	-0.0023845	-0.00161103	-0.0140091	-0.0210147	-0.00935311	-0.0108202	-0.00320983	-0.00156812	-0.00804737	-0.00806837	-0.0180071	-0.0155583	-0.00439927	-0.0061462	0.00163405	-0.00166178	-0.00722044	-0.00380346	0.000357481	-0.010299	-0.00944333	-0.00254924	-0.00542827	-0.00834967	-0.00272228	-0.0136361	-0.0014941	-0.00328007	0.00145288	-0.00558735	0.000568256	-0.0111594	0.0145615	-0.00964665	-0.00349979	-0.00495744	0.0610883	0.0105307	0.0485812	0.0112203
0.000854999	-0.00242596	0.000745371	0.00339393	0.006555	0.00967827	0.00846782	-0.0122759	-0.0027786	-0.0120207	-0.0198074	-0.0174048	-0.00497473	-0.0274062	-0.00309775	-0.00108325	-0.00286861	0.00353703	-0.00595233	0.00355382	0.00296398	-0.00930432	0.011245	-0.00243078	0.00665184	0.00202526	-0.0120191	-0.00794374	-0.00523194	-0.00420588	-0.00412194	-0.00544201	-0.00581227	-0.01663	0.000602511	-0.0111701	-0.021476	0.000897437	-0.0184205	-0.0024153	-0.00968407	0.00225443	0.00768204	0.00845349	0.00185988	-0.00130592	0.00440137	0.0329689	0.00268476	0.0432107
0.00193268	-0.00164501	0.00102565	-0.00126069	-0.00245069	-0.00241815	0.00298831	0.00438448	0.00159344	-0.0123084	-0.00258663	-0.00245388	-0.00295215	0.00118263	-0.00613422	-0.00393197	-0.00365811	-0.000560083	-0.00321649	-0.000342425	-0.00466464	-0.00307291	0.000308105	-0.00289524	-0.000514642	-0.00377123	-0.00238777	-0.000637187	-0.0015903	-0.00119114	-0.00760774	-0.00396435	-0.00585968	-0.0019095	-0.00900457	0.00145462	0.0146684	0.00238035	0.0923254	0.0110166	-0.00147828	0.001068	-0.00066795	-0.00401197	-0.00311138	-0.00306172	0.0242796	0.00104607	-0.00139236	-0.00606148
-0.00232739	0.00324541	-0.000328703	0.000828414	-0.00135148	0.000886188	0.000717822	4.11821e-06	-0.00162774	-0.00217945	-0.00513087	0.000763419	-0.000910655	-0.00210434	-0.000864992	-0.0012944	-0.00121069	-0.00111821	-0.00280683	-0.00535564	-0.0089244	-0.00759939	-0.00199614	-0.00052314	-0.00221665	-0.00283327	-0.00277069	-0.00214096	-0.00401908	0.000316059	-0.00432549	-0.00627272	-0.00232311	-0.00384353	-0.0102166	-0.00451288	0.00105285	0.00577238	-0.00218447	0.0677718	0.00689407	-0.00717824	-0.00227917	0.000205365	-0.000720157	0.000624558	0.0080619	0.0340111	0.00576033	0.00148183
0.223216	0.092556	-0.0036998	-0.00484035	-0.00506454	-0.00876243	-0.022525	-0.00675386	-0.00991809	-0.00661333	-0.00528454	-0.00490558	-0.0181141	-0.00224172	-0.0176874	-0.000400302	0.0728701	0.0275789	-0.00361257	-0.0100037	0.00309956	-0.00165016	-0.0182378	-0.00175054	0.00264926	-0.00323718	0.00150272	0.0014385	-0.00359427	-0.00498489	-0.0102147	-0.00083106	0.0144584	-0.00116629	0.000940572	-0.0130351	0.000784581	-0.00835385	0.00288485	-0.00344928	0.0136994	-0.00110009	-0.00181081	-0.00123211	-0.00558276	0.00615235	0.00741992	-9.5136e-05	0.0103542	0.00414593
0.00353861	0.348637	-0.000997785	-0.00129756	-0.00836913	-0.0077632	-0.0167557	-0.0363624	-0.0030868	-0.00549595	-0.00342762	-0.00961213	-0.00575348	-0.0172842	0.00109325	-0.00933066	0.00118669	0.0564118	-0.0147114	0.00053763	-0.00286691	0.00461255	-0.0030477	-0.00682116	0.000883815	-0.00399503	-0.000191288	0.00215781	-0.00454626	-0.00700165	-0.0044152	-0.00658825	0.000636171	0.00190712	0.00172924	-0.00239632	-0.00283016	-0.00123093	-0.00155501	-0.00272991	-0.00885114	-0.00709613	0.00114978	0.00531499	-0.00232105	0.00194668	-0.00173825	0.00414083	-0.000707912	0.00959772
0.0325506	-0.010658	0.00309212	-0.0137467	0.0092279	-0.00644475	-0.00439281	-0.0179359	0.0104826	-0.00415437	0.000957307	-0.00644694	-0.00357771	0.000771802	-0.00493518	-0.0103637	-0.00400377	-0.00534635	0.00247579	-0.0198349	-0.00692853	0.0021608	-0.0163777	-0.015951	-0.00525888	-0.0101639	-0.000709733	-0.00180868	-0.000486399	-0.0017176	-0.0121502	-0.0145064	-0.00245506	-0.0117333	-0.00462528	-0.00406057	-0.00845991	-0.0116312	-0.00614617	-0.00470873	0.00919364	-0.00155151	-0.0115018	-0.00505516	-0.0200121	-0.0326437	-0.00233224	-0.00299251	0.0773217	0.0163668
-0.00423021	-0.00356108	-0.00234416	0.0167609	-0.00627546	0.00843613	-0.0339378	-0.00669288	-0.00953626	-0.0109317	-0.0135541	-0.00193459	-0.0123879	-0.00924215	0.0025331	-0.00379718	-0.0140665	-0.00156648	-0.0198791	0.00370406	-0.00213535	0.0213416	0.00102025	-0.00517938	-0.00819878	-0.00456277	-0.000575195	0.00983566	-0.00365599	-0.00246423	-0.0081214	-0.00737577	-0.0130924	-0.00364085	-0.0131785	-0.0248032	-0.00634512	0.000985747	-0.0119934	0.00202754	-0.0188063	-0.00800628	-0.00554105	-0.00979662	-0.0239259	-0.00615397	-0.00206064	-0.00303106	-0.00641042	0.0600563
0.0472004	-0.0033662	-0.00236664	-0.0112124	-0.000329723	-0.0100685	0.0474126	0.00207862	0.0303845	-0.00400185	0.137347	0.00348472	0.0808081	-0.00360857	-0.00660454	-0.00760018	0.0037083	-0.0026661	-0.0183791	-0.0223239	-0.00516245	-0.00532657	-0.00940937	-0.045145	-0.00796014	-0.0131043	-0.00595815	-0.00961152	-0.00115305	-0.011207	-0.00845268	-0.0179701	0.0116868	-0.0161656	-0.00686854	-0.00499038	-0.00751444	-0.00343393	0.00449763	0.00198252	-0.0163499	-0.00921413	-0.00887256	0.000719276	0.006334	-0.00431177	0.00567082	-0.00341344	0.00201821	-0.000303175
-0.00060691	-0.00189919	-0.0424213	0.00111924	-0.0109903	0.0150372	-0.00741356	0.111998	-0.00155922	0.158821	-0.00295457	0.103082	-0.00350534	0.0194924	-0.0300814	0.00273467	-0.00946297	-0.0112971	-0.0154805	-0.00873834	0.00201104	0.00509836	-0.027606	-0.0151805	-0.0275115	0.00573575	-0.0541654	-0.00818905	-0.00286746	0.00712679	-0.00661237	0.00333139	-0.00741755	0.0217231	-0.0223806	0.0158854	-0.0158481	-0.00182285	-0.00650806	0.00665799	-0.0136167	-0.0172742	-0.0124771	-0.0103225	-0.00867804	0.00879311	0.00160057	-0.00466546	-0.0149949	0.00948378
-0.0121904	-0.00595909	0.00303313	0.00407034	0.00279569	-0.00426227	0.0196468	0.00169213	-0.00820851	-0.0192695	0.0404088	-0.00235727	0.0253041	-0.0024063	0.000628273	0.00699464	0.0594926	0.00112057	-0.0132911	-0.00656958	0.000541803	-0.00181187	-0.00170545	-0.00323776	-0.0203794	-0.015836	-0.0117468	-0.0046649	0.00967967	0.00258294	0.00399643	-0.00642927	0.0117251	0.00214893	-0.0209572	-0.0100206	-0.0036716	-0.00298485	0.00518176	-0.0122078	-0.00016222	-0.00249986	-0.0128218	-0.0040001	-0.0164409	0.00105206	-0.00229612	-0.00515336	-0.0101832	-0.0117819
-0.0285177	-0.00149912	-0.00643474	0.00722394	-0.00265093	0.00382364	-0.00642029	0.0183824	-0.0146765	-0.0108199	-0.0124001	0.0615904	0.00364478	0.00484486	-0.00518913	0.0137135	0.0024281	0.0623939	-0.0372828	0.015277	-0.0169431	0.00390382	-0.0109854	-0.00454684	-0.0357143	-0.00667209	-0.0119294	-0.0111307	0.00132177	0.047287	0.00209419	0.00215102	0.00580554	0.0680857	-0.0175678	-0.0234049	-0.00569731	-0.0134475	-0.00899858	-0.0100077	-0.00153832	-0.00934502	-0.0170714	-0.0115663	-0.0080925	0.00118249	-0.00591668	-0.00970409	-0.00722023	-0.00674459
-0.00644555	-0.0037038	0.0539296	-0.00175908	0.0070524	-0.0154236	0.0637772	-0.000303401	0.144046	-0.00526899	0.012871	-0.0228984	-0.00274224	-0.0194875	0.0142728	-0.0108143	-0.0078113	-0.00382148	-0.0133685	-0.0170884	-0.0199855	-0.0295957	0.0733642	-0.00289445	0.0136905	-0.0173549	0.0155654	-0.0197636	-0.0145342	-0.00994835	0.0269502	-0.0162973	-0.00598735	-0.0119822	0.222569	-0.004053	-0.00475869	-0.0023556	0.00648618	-0.00671883	-0.018133	-0.0214133	-0.00366611	-0.00184461	0.0187134	-0.0243658	0.000279407	-0.00932146	-0.0176668	-0.0202067
-0.00532188	-0.0100872	0.00532164	0.0310853	-0.0139051	0.0148539	-0.000697413	0.0893395	-0.0165527	0.0906016	-0.00703629	0.0113201	-0.00594293	0.0260065	-0.02945	-0.016279	-0.000386112	-0.00922874	-0.00871529	-0.0161266	-0.0198837	-0.00857407	-0.0125011	0.0634499	-0.00580363	0.0352591	0.00159812	0.0350039	-0.00804507	-0.0418161	-0.033714	0.0145916	-0.022971	0.00253829	0.0209913	0.094323	0.00257422	-0.00657042	-0.00225158	0.00509514	-0.0140257	-0.0208449	-0.00439071	0.00269011	-0.0102568	0.00538052	-0.0199391	-0.0102598	-0.0231178	0.00100586
-0.00592692	-0.0322351	0.0205914	-0.000951301	0.00666038	0.00107677	0.0710433	-0.0188232	-0.00147363	-0.0498668	-0.0101988	-0.0132418	0.012019	-0.00141931	-0.0149684	-0.0170571	-0.00350059	-0.00727376	-0.00211068	-0.00815971	0.00478726	0.000573287	0.0115021	-0.00688496	0.00973182	0.00110021	-0.00346514	-0.00920905	-0.000800315	-0.00811893	-0.00228337	-0.00529349	0.0406907	-0.00490432	0.0576407	-0.00200168	0.00468227	-0.0089137	-0.001791	-0.00197364	-0.00966251	-0.00319627	0.00570371	-0.00413838	0.0330766	-0.00651858	-0.00635938	-0.00551344	0.0071143	-0.019917
-0.019968	-0.0057612	-0.0215431	0.0321621	-0.000963625	0.00435661	-0.0109712	0.032167	-0.0365338	-0.0164926	-0.0129629	-0.00765706	-0.016303	0.01052	-0.0220772	-0.00988678	-0.00296502	0.000524412	-0.0135895	0.00575574	0.00948656	-0.00695749	-0.0254198	0.00907934	-0.00761827	0.0239692	-0.0099013	0.00569067	-0.0044292	-0.00221412	-0.0128348	0.00543697	0.00172227	0.014586	0.00534528	0.108889	-0.00447551	0.00243347	-9.15018e-05	0.00312804	-0.00323358	-0.0106053	-0.00334499	0.00133895	0.00587766	0.124941	-0.0152445	-0.00302075	-0.0299465	-0.0184511
0.0346504	0.0324023	0.00349225	-0.00827099	-0.00402538	-0.0122013	-0.0114786	-0.0262973	0.00243413	-0.00581134	-0.00853025	-0.0115097	-0.0102253	-0.00630075	-0.000846339	-0.00457385	0.00297024	-0.017687	0.0526086	0.0718543	-0.000360608	0.000923356	0.00533646	-0.0053251	-0.00707743	-0.00280019	-0.000121352	-0.00048703	-0.00400072	-0.0132184	-0.0104382	-0.00842812	0.0334172	0.0129425	-0.0129019	-0.0169552	-0.00787345	-0.00250252	-0.00633635	-0.0127698	-0.02549	-0.00852941	-0.00351148	-0.00128452	-0.0156849	-0.00832244	-0.0091978	0.00296629	-0.00816704	0.000220217
-0.037646	-0.00520068	-0.0183538	-0.0137375	-0.00699694	0.00354182	-0.00945659	0.000183315	0.0112987	0.00670814	-0.0289067	-0.0208668	0.00521366	-0.00724955	-0.0035705	-0.0155597	-0.0145617	-0.000416221	-0.0114072	0.159057	-0.00603141	0.000685341	0.015762	0.00502622	-0.00735222	0.000828587	-0.0044056	-0.00687364	-0.0194814	-0.0141579	-0.0108497	-0.0271942	-0.0103165	-0.0101331	-0.0129074	-0.00368903	-0.0150702	-0.00731107	-0.00506618	-0.000769887	0.00470087	-0.0244813	-0.000179087	-0.00423245	-0.0150036	-0.017538	-0.00320157	-0.00892017	-0.0117612	0.000998348
0.00374158	-0.00130861	0.00519743	0.00276982	0.00734928	0.0099184	0.010719	-0.00293371	0.00557277	-0.0218118	-0.00477822	-0.0018618	0.000292585	-0.00246844	-0.00363264	-0.00116356	-0.000815912	-0.00619478	-0.00318912	-0.00255933	0.0686849	0.00524079	0.00351269	-0.00256414	0.00359076	-0.00911959	-0.00302207	-0.0107937	-0.00198556	-0.00690542	-0.00334432	-0.00315472	-0.00797929	-0.00207617	-0.00729986	-0.00645655	0.0188339	0.015871	-0.0106867	-0.0154267	-0.00746077	-0.0234237	-0.00413379	0.000198725	-0.00169179	-0.00783145	-0.00390674	-0.00886695	-0.00221118	-0.00783879
-0.00173205	-0.00793379	0.00356585	0.00433641	0.00341399	0.00918688	-0.00465826	-0.000996308	-0.0044035	0.00362306	0.00724208	-0.0036621	0.00159146	-0.00696051	-0.00560141	-0.00766775	-0.00877777	-0.0113588	3.76807e-05	-0.00319491	0.00886253	0.0628069	-0.000178233	0.00385186	0.00143406	-0.000192237	-0.00164104	0.00247825	-0.00575929	-0.000850024	0.006994	0.00646967	-0.00685681	-0.0166442	-0.0154756	-0.00858287	0.0156724	0.0236482	-0.0144034	-0.00633471	-0.0263447	-0.0113233	0.00417743	-0.000604933	0.00128803	-0.00136649	-0.00891272	-0.00253701	-0.00883352	0.000656365
-0.000966603	-0.00102332	0.0026373	-0.00281565	-0.00710468	-0.00901238	0.00957561	-0.00116284	-0.000875894	-0.00271016	-0.00361963	-0.00702338	-7.27131e-05	-0.00696111	-0.003791	-0.00363946	0.00511314	0.00240739	0.00131614	0.00315376	0.0183357	6.92089e-05	-0.00452627	-0.00426181	-0.000527729	-0.00265526	-0.00829767	-0.00974131	0.012598	0.00714249	0.0104856	-0.000779867	0.00831039	0.00076349	-0.00359863	0.000794941	0.00392592	-0.0147055	-0.00853458	-0.0132601	0.0667313	0.0258189	-0.0019626	-0.00346268	-0.00408695	-0.00927628	0.00142164	-0.00444307	0.00307017	0.000614394
-0.00816086	0.00622187	-0.00616985	0.00143976	-0.0100026	-0.00630848	-0.00185006	0.000974649	-0.00162592	0.00422807	-0.00655054	0.00539724	-0.0110621	-0.00359773	-0.0060245	-0.00218991	0.00301235	0.00903121	-0.00107857	0.00711238	-0.00666941	0.015947	-0.00347156	-0.00415363	-0.00654993	-0.00272311	-0.00439482	-0.0094759	0.00507338	0.0241585	0.00117819	-0.00235202	0.00370762	0.00836657	0.000267445	-0.000403381	-0.0083705	-0.00325288	-0.00443092	-0.00988846	0.0317397	0.0689179	-0.00526958	-0.0031922	-0.00168034	-0.00358757	-0.00325359	-0.000881777	0.00028359	0.000674693
0.0169939	-0.00566726	0.00833249	-0.00783524	-0.00147167	-0.00425188	-0.00282609	-0.00402531	-0.00245333	0.00432979	0.0232163	-0.000227826	0.00152804	-0.00551919	0.0021931	-0.00825346	0.00607962	-0.00216853	0.0419865	-0.00424756	-0.0164616	-0.00786434	0.00701894	-0.00372232	0.00376125	-0.0137015	-0.0154768	-0.0129572	0.00439128	-0.00273576	0.00223137	0.0023513	0.00274089	-0.00504013	-0.00952664	-0.00461095	-0.00369812	0.000172282	-0.0139524	-0.0233633	0.055627	0.0165126	-0.00921078	-0.000490152	-0.00788962	-0.0130634	-0.000589155	-0.011107	0.00130138	-0.00506308
-0.00269348	0.00579	-0.00740894	-0.00379565	-0.00804892	-0.0112268	-0.00672617	0.00575759	-0.00811813	0.00684118	0.00349103	0.00584245	-0.005755	-0.00220113	0.0024103	0.0144277	0.000541717	0.00506165	0.0127353	0.0120243	-0.00938091	-0.0169138	-0.00122317	-0.00525117	0.00302221	-0.0019731	-0.00729363	-0.0169082	0.00289812	-0.00878481	0.000129984	-0.000469141	0.00449849	0.00333816	-0.00295193	-0.00165468	-0.00786376	0.00224031	-0.0191456	-0.019141	0.0219867	0.0491112	-0.0018623	0.000603282	-0.00961403	-0.00489934	-0.00114106	-0.00249443	-0.00607358	-0.00123155
0.0201817	-0.00360134	0.00924797	-0.0110235	-0.0093	-0.0107031	0.000154832	-0.00278971	-8.96015e-05	-0.0163703	0.00663678	-0.00641157	-0.00240671	0.00442961	0.000503356	-0.000980091	0.00310036	0.00107918	-0.000284353	-0.00926039	-0.0133611	-0.0123791	0.0024757	-0.00616388	-0.00652686	-0.00948872	-0.00899564	-0.0170971	0.00871423	-0.00283393	0.00380947	0.00131552	0.00795417	-0.00137473	0.00348912	0.00893779	0.0242276	0.0153857	-0.00126238	-0.00957121	-0.00471008	-0.0174833	0.00049222	-0.000135608	-0.0140233	-0.00613939	-0.00565739	-0.0046936	-0.0143784	-0.00431766
-0.00141089	0.00483425	-0.0202042	-0.00316653	-0.00951742	-0.00358891	-0.0123602	0.00972276	-0.002731	0.00270813	-0.00770237	0.0027988	-0.00416795	0.00801924	-0.0128856	0.00033882	-0.00186059	0.0052861	-0.0083924	0.00877841	-0.0106066	1.38373e-05	-0.0064339	-0.0019519	-0.00529456	-0.00249284	-0.00556095	-0.00969779	0.000316612	0.0139957	0.00176363	0.0112928	-0.00447466	0.0130528	0.00285308	0.00921231	0.0210278	0.0197022	0.00367901	-0.00404591	-0.0070611	-0.00195628	-0.00215231	-0.000189589	-0.00962236	-0.00131306	-0.0056763	0.000601295	-0.0141249	-0.0203653
-0.0112488	-0.0132905	-0.00191463	-0.00189436	-0.00536053	-0.0147717	-0.00873148	-0.0137286	0.000629366	-0.0120324	-0.00316212	0.000554362	0.000802228	-0.00163117	-0.00898753	-0.0171089	0.131336	0.0333011	-0.0253982	-0.0145998	-0.00309834	-0.016483	-0.00275646	-0.00297943	-0.00598913	-0.0039238	0.000384638	-0.00455473	0.0432807	0.0162951	0.00205902	0.00423819	-0.00140961	-0.00427737	0.00977153	-0.00499944	-0.00119626	-0.012166	0.00125175	-0.011983	-0.00291234	-0.00996016	0.00312595	-0.00145695	-0.0109402	-0.0148015	0.00327953	-0.000674935	0.008206	-0.00528456
-0.00759496	-0.00845718	-0.000547023	-0.011978	-0.013212	-0.00937665	-0.00848174	-0.035453	0.00458472	-0.0108924	-0.00715753	-0.0101755	-0.00136527	-0.00376023	-0.017756	-0.0093608	0.0110285	0.119317	-0.0199147	-0.0104062	-0.00963598	0.00589001	0.00637299	-0.0117015	-0.0136175	-0.00231336	-0.0120028	-0.00238397	0.00249049	0.121188	0.0039873	-0.00198462	-0.000737689	0.0111991	0.0090195	-0.0104849	-0.00446019	-0.00175707	-0.00391072	-0.000975217	-0.0034882	-0.00406805	-0.00399926	0.0143038	-0.0152421	-0.0123159	0.00755612	0.00702359	-0.0136319	-0.006612
0.00328476	-0.00415525	-0.0060187	-0.00282285	-0.00267797	0.00263574	-0.0129902	-0.00076828	-0.00763929	0.000469308	0.000820426	-0.00440092	-0.00105895	0.00212747	-0.0129729	-0.00312795	0.0769088	0.0172867	-0.00162024	0.000270963	-0.000896083	-0.00308499	-0.0217928	-0.0199898	-0.00523759	-0.00573025	-0.0029383	-0.00170378	0.022854	0.0221197	-0.00836086	-0.00143031	0.000308039	0.00277328	-0.0156157	-0.00111892	0.00390601	-0.00118359	-0.00139184	-0.00241059	0.011721	0.0102521	9.30787e-05	-0.00284598	0.00643113	-0.000582182	0.00319049	-0.00182542	-0.00488694	-0.00255657
-0.00284538	0.00869628	-0.00603076	-0.0101583	-0.00515261	-0.0064189	-0.00449349	-0.000447259	0.000253571	-0.00745629	-0.00180907	-0.0092521	-0.000868927	-0.000340681	-0.00520423	-0.00694154	-0.00110594	0.0446578	-0.025007	0.00829506	-0.00662131	-0.00364956	-0.00957772	-0.0122865	-0.0124146	-0.00561333	0.00202115	-0.00744603	-0.00116169	0.0124938	-0.00377228	0.00303868	-0.000995248	0.00682507	0.000761397	0.00316891	-0.00365976	0.00014077	-0.00885462	-0.00190365	0.00787428	0.00107434	-0.00759384	-0.00310635	-0.00342236	0.00556561	0.00252291	-0.00253437	-0.0040202	-0.00263938
0.00274474	-0.011362	-0.00517411	-0.0133969	-0.00423643	-0.0208293	-0.00916198	-0.0246783	-0.00659431	-0.0148889	0.000959557	-0.0109329	0.00512444	-0.0148467	0.213744	0.0369511	-0.0201064	-0.0133664	0.0344183	0.00385915	-0.00150294	-0.0172931	0.0179539	-0.00355189	-0.0151146	-0.00868269	-0.00115169	-0.00653736	0.0499984	0.0177745	0.0356506	0.00269482	0.00329625	-0.00727975	-0.00660887	-0.00839222	-0.0179958	-0.0151213	0.0127058	0.00141397	0.049417	0.00239873	-0.00340594	-0.0060557	-0.00419046	-0.0056192	-0.006233	-0.00360552	-0.0135644	-0.00448357
0.000676257	0.000498637	-0.0146174	-0.000896739	-0.0215178	-0.000130771	-0.0048507	-0.00170288	-0.00983697	-0.00182431	-0.00777803	0.0101958	-0.00738204	-0.00131104	0.00472228	0.110245	0.00327192	0.0149505	0.0021865	0.0227202	0.00978782	0.0134047	-0.0283213	0.0155755	-0.0211361	-0.00348132	0.000285982	-0.00261553	0.0192241	0.0662047	-0.000873631	0.00658555	0.00263825	0.00733511	-0.00762597	-0.00796155	-0.0133596	-0.00104722	-0.00105877	0.00741572	0.00663401	0.0388993	-0.0177174	-0.0161329	-0.00235665	-0.000394887	-0.00686284	-0.00408486	-0.0123792	-0.00628428
0.0159484	-0.00141368	0.0111816	-0.00420572	-0.00465358	-0.00326859	-0.00232785	-0.00805324	-0.0203347	-0.0117367	0.0133523	-0.0126962	-0.00144217	0.000846304	0.0697852	-0.00809225	-0.0029503	0.00323211	0.00927449	-0.0133242	-0.0106827	-0.00629997	0.0578308	0.000879913	-0.0112942	-0.00645792	0.0106535	-0.00143027	-0.00939058	-0.00422542	-0.00675586	0.000228737	-0.00567287	-0.0145659	0.0419097	-0.0240454	-0.000871286	-0.00352215	-0.00559517	-0.0126649	-0.00596651	-0.00900654	-0.00244683	1.46726e-05	0.00426054	-0.00752007	-0.00139761	-0.00453585	-0.00844024	-0.00101503
0.00506864	0.00327672	-0.0041475	0.0216826	-0.0199995	-0.0313096	0.00136521	-0.00364611	-0.013226	-0.00716654	-0.00907725	0.00511918	-0.0124955	0.036562	-0.0291297	0.0497419	-0.0144714	-0.00871399	-0.0121011	0.0081657	-0.0140068	0.000677653	-0.0167074	0.0808706	-0.0116092	0.00941507	-0.00221237	0.00793758	-0.00613709	-0.0142516	-0.0115495	0.0147343	-0.00574547	-0.00246162	-0.0110153	0.0060967	-0.00632276	-0.00559964	-0.000468355	0.00102472	-0.00410948	0.00202539	-0.00648602	0.0101173	-0.00619643	0.00838471	-0.0104712	-0.00417706	-0.000708421	-0.00795212
-0.00447664	-0.00953991	0.00788884	-0.00992093	0.00338321	0.000350188	-0.0280008	-0.00568716	-0.00888143	-0.0246038	-0.00322524	-0.00692582	-0.0198224	-0.0125279	0.00622136	-0.0240884	0.00539772	0.00322873	-0.0126527	-0.0192003	-0.014066	0.0105022	0.0369923	0.0172213	-0.00443756	0.000955783	0.0234498	0.0220254	-0.000303153	-0.0113756	-0.0186593	-0.00870028	-0.00742445	-0.0115536	-0.00173906	-0.00473969	0.00261453	-0.004457	0.0306236	0.0149422	0.0030715	-0.000291819	-0.0100627	-0.000524648	-0.00721587	-0.00174642	-0.00270314	-0.00466936	-0.00194067	0.00100427
0.00318635	0.00624861	-0.00786066	0.00726195	0.000762941	0.00987488	-0.00696037	-0.0212586	-0.0116869	-0.00331519	-0.00577882	-0.00615973	-0.0145338	-0.0105523	0.00628705	-0.00243368	-0.00341251	-0.00590752	0.00329469	-0.00239741	0.00943887	-0.00878137	0.00456871	0.0645621	-0.0151993	0.000365068	0.0184415	0.0230394	-0.0122804	-0.0148534	-0.00834519	-0.0029771	-0.00552647	-0.0185634	-0.00252282	0.00401766	-0.000719395	0.0103568	0.0183365	0.0311549	-0.0296746	-0.00463981	-0.00560873	0.00216252	-0.00612481	-0.0046484	0.00116692	-0.000424113	-0.00206233	-0.000934683
-0.0022772	0.000577964	0.0160415	-0.00283184	-0.0132694	0.00342509	0.00559559	-0.000531629	0.00986783	0.0026118	0.0170776	-0.00221495	0.00186247	-0.00191339	0.00822895	0.00211042	-0.000757997	-0.00173263	-0.00749593	-0.00626963	-0.00420345	-0.00548382	0.0225724	-0.00219457	-0.00064053	-0.00166156	0.00162391	-6.06689e-05	-0.00337873	-0.00702268	-0.00969355	-0.0122566	-0.0027799	-0.00775083	-0.00380334	-0.00134388	0.00612078	0.00200132	0.00744141	0.00326029	0.00229247	-0.00252238	-0.00640403	-0.00699111	-0.00851581	-0.0120436	-0.00387491	-0.000531037	-0.00343687	-0.00492265
-0.00359644	0.000357079	0.000347418	0.0111145	-0.0137744	0.00588341	-0.0029227	0.00302891	-0.00135314	0.0246573	0.0020455	0.00353214	-0.00201412	-9.21209e-05	0.000748134	0.000983359	-0.00130492	-0.00519575	-0.0031115	-0.00613189	-0.0143616	0.00636189	-0.00214093	0.0134113	0.00168105	-0.00303065	0.00123796	0.002072	-0.00296792	-0.00579476	-0.00455131	-0.00964329	-0.0149624	-0.00107732	-0.00431146	-0.000181668	0.00338967	0.00922947	0.000834657	0.00820814	-0.00339877	-0.00948506	-0.00621342	-0.00655065	-0.0177009	-0.00705846	-0.00857493	-0.00549174	-0.00471487	-0.00184005
-0.00584351	0.00296252	-0.00617478	0.0060743	0.00275133	0.00406943	0.000331824	0.0119059	-0.00493705	0.00689952	-0.00311634	0.00187384	-0.0105584	-0.00148688	-0.00969547	-0.00693215	-0.00745217	-0.00540229	0.0087153	0.0191604	-0.0179524	-0.00576553	0.000490536	0.00861107	-0.011199	-0.00293284	-0.00872322	0.00105691	0.00237188	-0.0055728	-0.00130379	-0.00450002	-0.0189312	-0.00631478	-0.0166443	0.00296492	0.00143617	0.00735428	-0.0171311	-0.00649578	-0.0112091	-0.0109713	0.0224792	-0.00854613	0.00882864	-0.0108725	0.00264264	-0.00589361	-0.00907692	-0.00409553
0.00723962	-0.00998018	0.0114355	-0.00518951	0.0142723	0.00193588	0.0280447	-0.00749582	0.00909003	-0.00174989	0.00276589	-0.00359051	0.00280314	-0.00240974	-0.00362937	-0.00355511	-0.0053722	-0.00160173	0.0197978	-0.00592666	-0.0133243	-0.00297619	0.00847794	-0.00283817	-0.00479094	-0.0134673	-0.00824051	-0.0112255	-0.00531495	0.000848492	0.00493261	-0.00664077	-0.00363116	-0.0217109	-0.00726621	-0.0102297	-0.00719176	0.00717204	-0.00184747	-0.0182671	-0.0242186	-0.0192156	0.00606793	-0.00620453	-0.00145025	-0.0068253	-0.0140959	0.000577015	-0.00499373	0.00151677
-0.00558401	-0.00231766	-0.00260188	0.0116449	-0.0110299	0.0230865	-0.00381813	0.0331195	0.000398872	0.0522802	-0.00416138	0.00452249	-0.00568827	0.00504017	-0.00235416	0.00260135	0.00179532	-0.00931821	-0.0147933	-0.00180162	-0.00723012	-0.0101953	0.00104735	0.0756596	-0.00991452	0.00429765	-0.00448221	0.000932844	-0.00923021	-0.00546325	-0.0117131	-0.000549808	-0.017138	-0.00423497	0.00516147	0.00703298	0.000116811	0.00547977	-0.00739775	-0.0077264	-0.00287055	0.00123896	-0.00306978	-0.00352342	-0.0122304	-0.000994035	-0.0104024	-0.00855371	-0.0035408	-0.00340975
0.000277716	-0.00198283	0.00476303	-0.0099039	0.00995061	-0.00685129	0.0134881	-0.0086055	0.033788	-0.00102065	0.00254222	-0.00412052	0.00956856	-0.00173909	0.00668962	-0.00506042	-0.00738222	-0.00182018	0.000634571	-0.006252	-0.000460709	-0.00747825	0.0498332	-0.00192411	0.00984613	-0.00592334	0.0022909	-0.00689696	-0.00793114	-0.00317004	-0.0031108	-0.00986994	-0.00369364	-0.0103755	0.0228038	-0.00888012	0.00269546	-0.00174837	0.00153294	-0.000843829	-0.0121572	-0.00191221	-0.000261592	-0.000990743	-0.0035551	-0.0167455	-0.00288881	-0.00440626	0.00265644	0.000427936
-0.0100404	-0.0073453	-0.00182152	-0.0169522	-0.00560992	-0.000718569	3.82875e-05	-0.00622039	-0.00790635	-0.0109201	-0.00790753	0.00486311	-0.00781146	-0.00255763	-0.00870798	-0.00186166	-0.0122502	-0.0200944	-0.0184809	-0.0170469	-0.0237833	-0.0179643	-0.0152395	-0.017706	-0.0268313	-0.00866282	-0.00844381	-0.016359	-0.0187772	-0.0136577	-0.00546729	-0.0105426	-0.0214671	0.00402486	0.0006798	-0.0133822	-0.0148146	-0.0117718	-0.00058728	-0.0319103	-0.0135915	-0.00914084	-0.0130755	-0.0148923	-0.0373305	-0.0145379	-0.0253954	0.0110985	-0.031371	-0.00125436
-0.00678949	-0.00681847	-0.00455721	-0.00326447	-0.00942361	-0.0137013	-0.00357551	-0.00486387	-0.00149791	-0.0377038	-0.00854201	-0.0117807	-0.0157476	-0.000725225	-0.0330317	-0.0208456	-0.0135988	-0.00401283	0.00243777	-0.00717948	-0.0150598	-0.0195174	-0.0267025	-0.0054305	-0.0317128	-0.00972827	-0.00381907	-0.0034009	-0.014648	-0.00581545	0.00221183	-0.00137382	-0.0192635	-0.0220931	-0.00460832	-0.00716748	-0.0189399	0.0165024	0.00578062	0.0466413	0.0130625	0.0105922	0.000219844	-0.0262949	-0.0171727	-0.0168264	0.000699505	-0.00808348	-0.0219211	-0.0185767
0.00123461	0.00470966	0.00301472	-0.00120133	-0.00823727	-0.0159008	-0.00361823	-0.00109398	-0.00652508	-0.0119985	-0.00363514	-0.00122849	-0.000953721	-0.00133337	-0.0193725	-0.0102561	-0.00788547	-0.00412368	-0.0257168	-0.0104538	-0.0137183	-0.0137013	-0.0104997	-0.012237	0.00435976	-2.37329e-05	-0.0012004	-0.000511299	-0.00192816	-0.00175616	3.8356e-05	-0.0010671	-0.00487253	0.00186167	-0.00656004	0.00122074	-0.00382507	0.00225288	0.069946	0.0147791	-0.0169579	-0.021312	0.00698207	0.00286951	-0.000900722	0.000538886	0.071724	0.0250027	0.00171397	-0.0155848
0.000764102	-0.0024802	-0.00105431	-0.00587149	-0.0214589	-0.0111834	-0.00169303	-0.00366655	0.000146545	-0.00333216	-0.00376588	0.000817232	-0.00222246	-0.0107434	-0.0140864	-0.00347552	-0.00641194	0.00222279	-0.00880839	-0.013451	-0.0131581	-0.0149774	-0.00928846	0.00118128	-0.00411413	-0.00440002	0.00173248	-0.00965379	-0.00369308	-0.000139965	-0.00520739	-0.00472238	-0.000165282	-0.00127727	-0.0177763	-0.00453189	-0.0122068	-0.0128324	0.00904265	0.0298171	-0.0192	-0.0138324	-0.0160189	0.00770955	-0.00537021	0.00758943	0.0016825	0.0399545	0.000766166	-0.00517382
-0.00213108	0.00878708	0.00253267	-0.000844938	-0.00279599	-0.00325968	-0.00179641	-0.0032174	-0.0095616	-0.00135333	-0.0133609	-0.00705082	-0.0190734	-0.00971404	-0.00472294	-0.00430928	0.00726867	0.0149262	-0.00148154	0.00198657	-0.0135417	-0.00423019	-0.0087427	-0.011082	-0.00672818	-0.00853499	-0.0103433	-0.00713361	-0.00317857	0.00280239	0.000665474	-0.00599067	-0.00745149	-0.00155611	-0.00864773	-0.000988646	-0.0106607	-0.0183326	-0.00630002	-0.0157039	-0.00507511	-0.000598366	-0.00114684	-0.00461088	0.00428426	0.000877698	0.055665	0.00346628	0.0362769	0.00947274
0.00533147	-0.00404558	-0.00223928	-0.0080253	0.000670785	-0.00314161	-0.00209167	-0.000995455	-0.00984319	0.00181061	-0.00202723	-0.00257735	-0.00565325	-0.00783942	-0.000149103	-0.0145306	0.00240334	0.00287933	0.00234197	-0.00432515	-0.00300461	-0.0081754	-0.00560663	-0.018862	-0.00473524	-0.00242198	-0.0111817	-0.0139818	0.000609916	-0.00335169	-0.00384875	-0.00645278	-0.00224735	-0.0168738	-0.00711099	-0.00665938	0.00227889	0.00170418	-0.0124692	-0.00860471	-0.0105317	0.00241722	4.44618e-05	-0.00763088	0.00179759	-0.00331277	0.00323211	0.0265599	0.00235203	0.00611456
-0.00401512	0.00277306	-0.00122144	-0.00237688	-0.00205357	0.00282971	-0.00162712	0.0187028	-0.00231944	0.00706481	-0.00234898	0.00025862	0.00124302	0.00110052	-0.00519102	0.000600346	-0.00471476	-0.000824997	-0.00795342	-0.00108042	-0.0119708	-0.00423589	-0.00781005	-0.014764	0.000954771	0.00258968	-0.00934727	-0.00632199	-0.00196667	-0.00202001	0.00110099	0.000983003	-0.00411841	0.00154006	-0.0175258	0.00599664	-0.01378	-0.00196655	-0.00234421	-0.00608118	-0.00968374	-0.00412625	-0.00496053	-0.00900364	-0.00738932	-0.00293257	0.000477693	-0.000482374	0.00186945	-0.00296663
0.000239787	0.000119013	0.00885518	0.000726359	0.00795078	-0.00113401	0.0283404	-0.00264802	0.0144551	-0.0040707	0.0083232	-0.00549357	0.00929889	-0.00937716	0.00120928	-0.0048352	-0.00789913	-0.0095021	0.00627642	0.00487139	0.000788395	-0.0107744	-0.00144519	-0.0128864	-2.03934e-06	-0.0130206	-0.00873692	-0.012231	-0.0067054	-0.0101814	0.0119685	-0.0100701	-0.00482739	-0.00721442	-0.00431204	-0.00612373	0.00146679	-0.00576221	-0.00713238	-0.0106267	-0.0106812	-0.00437714	-0.00678179	-0.00320757	-0.00336097	-0.000486462	-0.0143562	-0.00385084	0.000325828	-0.00304726
-0.00873916	-0.000494776	-0.00298103	0.0033929	0.00157159	-0.00442965	0.00294744	0.00135026	-0.0123594	-0.00292719	-0.00583169	-0.00728788	-0.000279122	-0.0025672	0.00357741	-0.00604629	6.89928e-05	0.00080532	-0.00150358	0.00262301	-0.00379508	-0.00070255	-0.0034701	-0.00244634	-0.00983628	-0.00518477	-0.00161611	-0.00606231	-0.00209419	0.000489537	-7.95139e-05	-0.00499844	-0.00232483	-0.000113632	-0.00525878	-0.00628936	0.00225882	-0.00155472	-0.00758351	-0.00515563	-0.0111732	-0.0141887	-0.00321128	-0.0031149	-0.0022647	-0.00268856	-0.00273222	-0.0083048	-0.0127042	-0.000979901
0.0151612	-0.0056268	0.000499286	-0.0015932	0.00191391	-0.00304267	0.00508411	0.00201556	-0.00534477	-0.00840705	-0.00414608	-0.00509761	0.00280899	-0.00348447	0.000252335	1.64575e-05	0.000302927	-0.00374817	0.00991258	-0.00634316	-0.00173967	-0.00730493	-0.0068894	-0.00607473	-0.00645629	-0.00171483	-0.00374878	-0.00940545	0.00233356	-0.000973639	-0.00305214	-0.00873136	0.00107318	-0.00738689	-0.00193883	-0.00588259	0.00139375	-0.00395598	0.000158401	-0.00692257	-0.0139752	-0.00169351	-0.00609895	-0.00372875	-0.00401229	-0.000709592	-0.00109625	-0.00406802	-0.00348401	-0.0028792
-0.00397393	-0.00648143	-0.0015418	0.00306767	-0.0141635	-0.00102674	-0.00358132	0.0011087	-0.0132703	-0.0145801	-0.00709303	0.00145296	-0.00326121	-0.00152394	-0.00220815	-0.00165176	-0.00341641	0.00291664	-0.00978886	-0.00720136	0.00206695	-0.00402301	-0.010204	0.00315343	-0.00438993	0.00027484	-0.0100088	0.000959466	-0.00405937	0.001948	-0.0166341	-0.00127349	-0.00504273	-0.0036648	-0.00333396	0.00555616	0.00363861	0.00901097	-0.0163345	0.00606894	-6.17534e-05	-0.0136395	-0.000487341	0.00321913	-0.0108086	-0.00116986	0.00542941	-0.00209493	-0.00555736	-0.00191239
-0.00233749	-0.00907103	-0.000385534	-0.00552138	0.001737	-0.0150805	-0.00258405	-0.00423986	0.00348649	-0.00661001	0.00223277	-0.00450024	-0.00211109	-0.00534657	-0.00388077	-0.0142812	-0.00143065	-0.0062023	-0.0336176	-0.0108134	-0.00707199	-0.00581865	0.00686091	-0.0152422	0.00731086	-0.00838828	-0.000427254	-0.00385841	-0.0124307	-0.00876115	0.00247136	-0.00190254	-0.000386672	-0.00885189	0.00191506	-0.00454056	0.00108443	0.00145398	-0.00218799	-0.00489297	-0.0147138	-0.00602329	-0.0070947	-0.00289834	-0.010874	-0.0139562	-0.00345659	-0.00846121	-0.00321898	-0.0117971
-0.0118454	-0.0232503	-0.0170819	-0.00736374	-0.0139613	-0.00459886	0.00492162	-0.0136989	0.00315682	-0.0282713	-0.0282723	-0.000810788	-0.0314211	-0.0153747	-0.0250659	-0.00772206	-0.0201044	0.000185889	-0.0227852	0.00175634	-0.0211505	-0.0194405	-0.0127617	-0.0229448	-0.0084187	-0.0133973	-0.0227871	-0.012423	-0.0140498	-0.00738878	-0.0235437	-0.009669	0.000132228	0.00684044	-0.0366318	-0.0106815	-0.00712778	-0.0198456	-0.0220496	-0.0309173	-0.0161936	0.00940497	-0.00786047	-0.020262	-0.0178946	-0.015657	-0.00937233	-0.0078551	-0.00910227	0.00716698
-0.00900657	-0.00762321	-0.00137599	-0.0103556	-0.0101923	-0.0257047	-0.00883407	-0.00765402	-0.000491883	-0.0115654	-0.00535276	-0.0045003	0.00407219	-0.0161623	-0.00942527	-0.00436527	-0.00636606	-0.0107034	0.0111101	-0.0156962	-0.00485079	-0.0281821	-0.0364594	-0.0187628	-0.0141667	-0.00248302	-0.0170053	-0.0299607	-0.0075061	-0.0292628	-0.00984979	-0.0100968	-0.0206078	-0.019369	-0.00301384	-0.0109314	-0.013493	-0.0212438	-0.0158742	-0.019433	-0.020908	-0.00274685	0.00982008	-0.0055528	-0.00339388	-0.0208823	-0.0225297	-0.0217977	-0.0097839	-0.0273089
-0.0308779	-0.0384012	-0.0403557	-0.0166824	0.00670616	-0.042602	-0.0503206	-0.029498	-0.0749862	-0.0432377	-0.0418432	-0.0560529	-0.0112563	-0.0254904	-0.0326171	-0.0397846	-0.0505974	-0.000758963	-0.0439834	-0.0768423	-0.0255498	-0.0738752	-0.0533183	-0.0392961	-0.0308064	-0.0542569	-0.0472809	-0.0275305	-0.00983174	-0.0783442	-0.0248356	-0.0178654	-0.013504	-0.0247621	-0.0237085	-0.0317092	-0.0210484	-0.0358455	0.00783243	-0.0675861	-0.0190261	-0.0155424	-0.0183074	-0.0481681	-0.0454068	-0.00357899	-0.0671769	-0.0273766	-0.0159788	-0.0466557
-0.00818287	-0.00832752	-0.0141828	0.00105163	-0.00613131	-0.012778	-0.00701756	-0.00626147	-0.0179398	-0.00281932	0.00165678	0.00796126	-0.0121885	-0.000436986	0.00517461	-0.00328611	-0.0149258	-0.0176002	-0.000682511	-0.0053717	6.74915e-05	-0.0249149	-0.00415972	0.0150692	-0.0108722	-0.00825585	-0.0280308	-0.0282967	0.00192141	-0.00564086	-0.00555712	-0.00194786	-0.0139412	0.00340969	-0.0088907	0.00749082	0.00683663	0.00595153	-0.00397454	0.0111879	-0.0261859	0.00221494	-0.0094025	-0.0198719	-0.0324613	-0.0107387	-0.00911828	-0.00465103	-0.00786787	-0.00241434
-0.0122182	-0.00700076	-0.00169936	-0.00652635	-0.0144775	-0.0123389	-0.0138439	-0.00680046	-0.0138945	-0.0148674	-0.00509941	-0.0045356	0.000184561	-0.00204503	-0.0257778	-0.0170917	-0.00609253	-0.0102111	0.00651343	-0.00599437	-0.0314623	-0.01857	0.00865614	0.00213922	0.0172839	0.00629178	-0.0011038	0.00373623	-0.00369113	-0.00684064	-0.0134487	-0.00977506	-0.0118237	-0.00581855	0.0141296	0.020163	-0.0137687	-0.00314347	0.011541	-0.00773029	-0.00613336	-0.021434	0.0172374	0.0077687	0.00880794	-0.00569384	0.00336799	0.0533813	-0.0119989	-0.00958274
0.000909771	0.00549909	-0.00329275	-0.00776849	-0.00391613	-0.00137289	-0.0101717	-0.00722722	-0.0166113	0.000836947	-0.00813654	-0.0168143	-0.0029071	-0.00670246	-0.00278756	0.00259984	-0.00251104	-0.0118917	0.0128167	0.00851778	-0.0140873	0.00457246	-0.0126051	-0.00254915	-0.00192553	-0.0120079	-0.0140949	-0.0124608	0.00173577	-0.00236782	-0.0131617	-0.00287452	-0.00100162	-0.0101454	-0.000692289	0.00365847	0.00292868	0.00146615	-0.00227392	-0.012619	0.00339991	-0.0146177	0.00746153	-0.0102053	0.00928548	-0.0036789	-0.00063216	0.00606666	0.000737323	-0.00197791
0.00601563	0.00856131	-0.00215629	-0.00258918	-0.00706978	-0.00378413	0.00950506	0.00326012	-0.0058046	-0.00705142	-0.0008807	-0.0122557	-0.0185304	-0.00869124	0.000588698	-0.0168653	-0.000867144	-0.00857802	0.000248201	0.00345133	-0.019966	-0.00577825	-0.0104912	-0.0135491	-0.0086686	-0.00956606	-0.00101335	-0.00173659	0.00133783	0.000885938	0.000674526	-0.00728849	-0.00703698	-0.00712054	-0.00727293	-0.016546	0.00191072	-0.0117764	-0.0109821	-0.00434454	-0.0252307	-0.0177253	-0.00960822	-0.00888511	-0.00313552	-0.0140789	-0.0115296	-0.0269701	0.00501442	-0.00894393
-0.00685636	-0.00633934	-0.00468909	-0.00174199	0.00167273	-0.014232	-0.00355356	-0.00983759	-0.00968911	0.00332445	-0.00456635	-0.00125134	-0.00697583	-0.00789544	-0.00978592	0.00360325	-0.00481023	-0.00100905	-0.0140555	0.00336242	-0.00574321	-0.00241691	0.00371349	-0.0155824	-0.0071289	-0.0109165	-0.00322226	0.00254678	0.00182253	-0.00208249	-0.00591762	-0.00554994	-0.00120942	0.00115945	-0.0141713	-0.00844664	-0.00920128	0.000925942	-0.00772725	-0.0125722	-0.0231071	0.000481776	0.000662648	-0.00318025	-0.00057425	-0.0075257	-0.0135241	-0.0105829	-0.000498601	0.00237136
-0.00279832	-0.0127365	-0.00465027	-0.00810111	-0.000570169	-0.00657256	-0.00409897	-0.0125433	-0.00596041	-0.008488	0.00549687	0.00643321	-0.00369968	-0.000350713	-0.0105326	-0.00536813	0.000492192	-0.00124554	-0.00313124	-0.00706387	-0.00863728	-0.0200378	-0.00137556	0.000693724	-0.00288106	-0.0192769	-0.00271099	-0.005812	-0.0139231	-0.0119839	-0.010816	-0.00228657	-0.0214685	-0.00749022	-0.00427195	-0.00780141	-0.00612501	-0.0056398	-0.00187064	-0.00346015	-0.0245488	-0.0060168	0.0161174	0.00698623	-0.0142772	-0.0133285	-0.0123559	0.00352349	-0.0075425	-0.0213977
-0.0107478	-0.0251498	-0.0171237	0.00460435	-0.0563127	-0.0220508	-0.0202258	-0.0206071	-0.0416516	-0.0302068	-0.0282114	-0.0488893	-0.0289261	-0.0452839	-0.0216096	-0.0215744	-0.0232773	-0.0201851	-0.0342869	-0.0695567	-0.0278114	-0.0270064	-0.0420205	-0.0472871	-0.0394316	-0.0116739	-0.0125576	-0.0142	-0.00300071	0.0220183	-0.0374539	-0.0151472	0.00821175	-0.0412298	-0.0383369	-0.0455312	-0.0203732	-0.0421292	-0.0342243	-0.0282466	-0.0126838	-0.0316998	-0.0780931	-0.00694929	-0.0205511	-0.0111395	-0.0440225	-0.0720027	-0.0385562	-0.0134479
[truncated: 66 more columns]

## Sheet: Figure_1_C(HC)
0	0.159028	0	0	-0.000209364	-0.000969587	0.00109328	0	-0.00321982	-0.00673779	0.121775	0.00204714	0.00440021	0	0.000802071	-0.000404516	0	0	0.150431	-0.00248603	-0.000200359	-0.000274472	-0.00162359	-0.010272	-0.00519699	-0.00560167	0.000244461	0.000654981	0	0	-0.00673714	-0.000905012	-4.6005e-05	-0.00351888	-0.00292607	-0.00252084	0	0	0	-0.000175494	-0.00189427	-0.00134028	0.00015551	0.000177622	-0.00315638	-0.00305433	0	-0.000654639	-0.00103175	0
0.159028	0	0	0	0	0	-0.0030728	0	-0.00163861	-0.00458547	7.98271e-05	0.0219392	-0.00047743	0	0	-0.00011858	0	0.0124064	0.000315213	0.0882594	-8.9841e-05	0.000143285	-0.00708859	-0.00654658	-0.00259691	-0.000373276	8.3957e-05	-0.000136512	0	0	-0.00400053	0	0	0.00210759	-0.00127457	-0.00150403	-0.00106388	-0.000788875	0	0	0.000769066	0.00137487	-7.69016e-05	0.000643102	0.000323072	0.00086208	0	0	0	0
0	0	0	0.0779185	0.00533528	-0.000571348	0.336965	0	0.00134901	-0.0124308	-0.0033919	-0.00964568	-0.00163161	-0.0154803	0.000942387	-0.00127658	0	0	0.0787293	-0.000892306	0.00014376	0	0.210489	-0.00123486	0.0278429	0	0.00228093	-0.000693524	0	-0.00492075	0.0588921	0	0	0	0.0103334	-0.000309894	0	0	0	0	-0.00168639	-0.00255688	0.00040816	0	-0.00298361	-0.00448553	0	0	0	0
0	0	0.0779185	0	0	0.0139408	0	0.314016	-0.00245486	0.000960779	-0.00809614	0	-0.032997	-0.00443687	-0.012082	2.22833e-05	0	0	-0.000416682	0.0376306	-0.000537968	-0.000585522	-0.00269693	0.240126	-0.00102801	0.0116804	-0.00367847	0.000107313	0	0	0.000681006	0.0280877	-1.38696e-06	0.000179568	-0.00143255	0.000516965	0	0	0	0	-0.0054432	-0.00147133	-0.000561144	-0.000225285	-0.0119669	0	0	0	-0.00265506	0
-0.000209364	0	0.00533528	0	0	0.198444	0.0135859	0	0.351291	-0.00354706	-0.000720938	-0.00441851	-0.00110762	-0.00206767	0.000341793	-0.00246701	0	0	0.00274413	0	0.0305705	0.0105468	0.00190334	-0.0107847	0.0777688	-0.00182969	0.0637653	0.000227025	0	0	-0.00159483	-0.00302329	0	0	0.00219233	-0.00433995	-0.00103618	0	0.00311825	-0.00127767	-0.00207568	-0.0039557	0	-0.0017697	0.00469654	0.000750523	0	0	0	0
-0.000969587	0	-0.000571348	0.0139408	0.198444	0	0	0.00654231	0.000306622	0.329729	-0.00367875	-0.00162567	-0.000386045	0	-0.000918115	-3.36302e-05	0	0	-0.00182258	-0.000526105	0.0120378	0.0416884	-0.0115944	0.00250069	-0.00419449	0.0975659	0.00140965	0.130034	0	0	-0.0162416	0	-0.00376719	0	-0.00413816	0.000334952	-0.000877838	1.20433e-05	0	0.000279513	-0.00386962	-0.00106395	0	-0.00211465	0.00110017	0.00190205	0	0	0.000458746	0
0.00109328	-0.0030728	0.336965	0	0.0135859	0	0	0.186093	0.105397	-0.00494485	0.000681175	-0.00349288	0.0789465	-0.00460886	-0.000821563	-0.0208748	0	0	0.0109307	0	1.25842e-06	-7.25285e-05	-0.00412716	-0.05386	0.00146925	-0.00692869	-0.00650048	-0.00224445	0	0	0.0278038	0	0.0171709	0	-0.0115228	-0.00748935	0	-0.00613937	0	-0.00071201	-0.00458528	-0.00320141	-0.00138876	0	-0.000774266	-0.00907444	0	0	0	0
0	0	0	0.314016	0	0.00654231	0.186093	0	-7.93321e-06	0.137665	-0.00019394	0.0173626	0	0.0364642	-0.0245127	-0.00195852	0	0	-0.00953498	1.67225e-05	0	0	-0.059387	-0.00166038	-0.00508908	0.000277125	-0.0117319	-0.000527535	0	0	0	0.034299	-0.00159826	0.0309526	-0.0327028	9.16798e-05	-0.00853579	-0.00177782	0	0	-0.00165853	-0.00107846	-0.00144323	0	-0.00389524	-0.000158261	0	0	0	0
-0.00321982	-0.00163861	0.00134901	-0.00245486	0.351291	0.000306622	0.105397	-7.93321e-06	0	0.228383	0.00345431	-0.00199261	0.09641	-0.000884113	0.135975	-0.004011	-0.00114578	-0.000256671	-0.00495795	-0.00863531	-0.000667972	-0.00487205	0.0104682	-0.0399849	0.0036389	-0.012117	-0.00883858	-0.0196064	0.000351512	-0.000665903	-0.00320439	-0.0065011	0.000452434	-0.000867049	-0.000520197	-0.00522094	-0.00119231	-0.00290443	-0.00036526	-0.00679992	-0.00335753	-0.00911039	0.000950946	-0.00122839	-0.000718408	-0.00144028	0	0	7.78784e-05	4.9688e-05
-0.00673779	-0.00458547	-0.0124308	0.000960779	-0.00354706	0.329729	-0.00494485	0.137665	0.228383	0	-0.00310826	0.0132211	-0.00273586	0.0220636	-0.0016035	0.169909	-0.000751412	-0.0036447	-0.0139495	-0.00585039	-0.00812428	2.20369e-05	-0.00191548	0.0191514	-0.0175057	0.00748911	-0.0171402	-0.0243966	-0.000888879	0.00444645	-0.0183134	0.024348	-0.0100574	0.00567731	-0.0139244	0.0014943	-0.00170713	-0.00151666	-0.00401254	-0.00023761	-0.0010743	0.00252216	-6.64785e-05	0	-0.000789225	0.000589981	-0.000271439	-8.3964e-05	0	0.000542809
0.121775	7.98271e-05	-0.0033919	-0.00809614	-0.000720938	-0.00367875	0.000681175	-0.00019394	0.00345431	-0.00310826	0	0.140086	0.513143	0.00518496	0.0316952	-0.0103377	0.0583603	0	0.0342697	-0.00903657	-0.00515723	-0.00256113	0.00640363	-0.00438726	-0.00981101	-0.0286863	0.000917831	-0.00081578	0.0118298	-0.00467314	-0.00498421	-0.0005743	0.00100361	-0.00402052	0.00186736	-0.00105488	0.000972202	-0.00246437	0.000376045	-0.000544284	-0.000840764	-0.0011785	-7.94828e-05	0	-0.00458686	-0.0040259	0	-0.0018729	0	-0.000392561
0.00204714	0.0219392	-0.00964568	0	-0.00441851	-0.00162567	-0.00349288	0.0173626	-0.00199261	0.0132211	0.140086	0	0	0.412763	-0.00727193	0.0128356	0	0.0195778	-0.0042926	0.00725727	-0.000220043	0	-0.00163638	0.00317573	-0.00904614	-9.60957e-05	-0.00614482	-0.000722208	0	0.0167889	-0.00181335	0.000286655	-0.00382435	0	-0.00428816	-0.000612677	-0.00104621	-0.000799131	0	0	0.000222351	0.000416583	-0.000219062	0	-0.00405904	-8.77844e-07	0	0	0	0
0.00440021	-0.00047743	-0.00163161	-0.032997	-0.00110762	-0.000386045	0.0789465	0	0.09641	-0.00273586	0.513143	0	0	0.153737	0.179028	-0.000528723	0	-0.000624265	-0.000691127	-0.0139475	-0.00458489	-0.00205227	0.00141264	-0.0466676	-0.00364478	-0.0131532	0.000377759	-0.00322047	0.00691891	0	-0.00228484	-0.00404846	0.00251419	-0.00225541	-0.00255772	-0.00107079	0.000913844	-0.000312041	0.000136863	0	0.000379244	-0.00182877	0	0	0.00104669	-0.000683915	0	0	0	-0.00027529
0	0	-0.0154803	-0.00443687	-0.00206767	0	-0.00460886	0.0364642	-0.000884113	0.0220636	0.00518496	0.412763	0.153737	0	0.000414499	0.197117	0	0	-0.0109205	-0.00029527	-0.00236238	-0.00198145	-9.09605e-05	0.00634752	-0.00488584	-0.000957726	0.000680996	0.000762112	0	0	-0.00683139	-0.000135243	-0.00317436	0.00032934	-0.000266236	0.00262002	0	6.48979e-05	0	0	0.000231416	0.000742026	2.24854e-05	0.000953206	-0.00279615	-4.38777e-05	0	0	0	-0.000194564
0.000802071	0	0.000942387	-0.012082	0.000341793	-0.000918115	-0.000821563	-0.0245127	0.135975	-0.0016035	0.0316952	-0.00727193	0.179028	0.000414499	0	0.272677	-0.00725879	-0.000857281	0.0382067	-4.57507e-07	0.00188201	0.00164267	0.137511	-0.00488029	-0.00093345	-0.00420718	0.0129603	0.00106359	0.00704296	0	0.0192645	-0.00126195	0.000312376	-0.002801	-0.000393473	-0.00943035	0.00269338	-0.000477616	0	-0.00408783	-0.00359517	-0.00400875	1.94829e-05	-2.42631e-05	-0.000839804	-0.00190947	0	0	0	0
-0.000404516	-0.00011858	-0.00127658	2.22833e-05	-0.00246701	-3.36302e-05	-0.0208748	-0.00195852	-0.004011	0.169909	-0.0103377	0.0128356	-0.000528723	0.197117	0.272677	0	0	-7.62524e-05	-0.00396549	0.0192519	0.000825996	0.000842022	-0.000254175	0.11785	-0.0166407	0.00176932	0.000329217	0.00290553	0	0.0451189	0.00927729	0.0229425	0	0	-0.0058763	-0.000746665	0.000352104	0.000649138	0	0	-0.000733915	0.00424341	-0.000625679	-5.6643e-05	-0.00484442	-0.00283189	0	-0.000305898	-9.53989e-05	0
0	0	0	0	0	0	0	0	-0.00114578	-0.000751412	0.0583603	0	0	0	-0.00725879	0	0	0.214943	0.00508076	0.000273414	0	-0.000187878	-0.00175503	-0.00176419	-0.00056896	-0.00173741	-2.4979e-05	4.24057e-06	0.0846208	0	-0.00284012	0	0	0	-0.00100255	-0.00101726	4.09745e-05	0	0	0	0.00122952	0.000702038	-0.000388065	0	-9.89383e-05	1.07873e-05	0	0	-3.25473e-05	0
0	0.0124064	0	0	0	0	0	0	-0.000256671	-0.0036447	0	0.0195778	-0.000624265	0	-0.000857281	-7.62524e-05	0.214943	0	0	0.00270822	-0.000359271	0	0	-0.00647853	-0.00073222	-0.00046736	-0.000106749	-5.64539e-05	0	0.0557967	-0.00444147	0	0	0	0.00176337	0	0	0	0	0	0.00113233	0.000320798	0	0	0.000506379	0	0	0	0	0
0.150431	0.000315213	0.0787293	-0.000416682	0.00274413	-0.00182258	0.0109307	-0.00953498	-0.00495795	-0.0139495	0.0342697	-0.0042926	-0.000691127	-0.0109205	0.0382067	-0.00396549	0.00508076	0	0	0.458305	-0.000175562	8.55243e-05	0.0290326	-0.0116801	-0.00982066	-0.0301407	-0.00942006	-0.00049116	0.0244344	0	0.00673085	-0.00556788	0.0360809	-0.00283728	-0.00765252	-0.00420693	-0.00193047	-0.0123353	-0.0057932	-0.00822351	-0.00823155	-0.00960179	-0.000473193	-0.00012378	0.000171647	-0.00583132	0	-0.00151687	-0.000618092	0
-0.00248603	0.0882594	-0.000892306	0.0376306	0	-0.000526105	0	1.67225e-05	-0.00863531	-0.00585039	-0.00903657	0.00725727	-0.0139475	-0.00029527	-4.57507e-07	0.0192519	0.000273414	0.00270822	0.458305	0	-0.000235532	0.000146763	0	0.0123671	-0.00852113	0	-0.00396073	0	0	0.0146058	0.00140704	0	0	0.0852086	-0.0122708	-0.00366884	-0.00279226	-0.00119542	-0.000559545	-0.00126233	-0.00132595	0.000136664	-0.00901673	-0.000523069	-0.000998332	-0.000623667	0	0	0	0
-0.000200359	-8.9841e-05	0.00014376	-0.000537968	0.0305705	0.0120378	1.25842e-06	0	-0.000667972	-0.00812428	-0.00515723	-0.000220043	-0.00458489	-0.00236238	0.00188201	0.000825996	0	-0.000359271	-0.000175562	-0.000235532	0	0.453819	-0.000395984	-0.0129206	0.0169073	0.00492215	0.0682344	0.00585668	0	0.00014169	0.024059	-3.99747e-05	0.000995688	-0.000238409	-0.00657103	-0.00260351	-0.00167592	-0.00406188	0.0183991	0.00369075	0.0308689	0.00753353	0	-0.00151035	-0.000554334	-0.000212048	0	0	0	0
-0.000274472	0.000143285	0	-0.000585522	0.0105468	0.0416884	-7.25285e-05	0	-0.00487205	2.20369e-05	-0.00256113	0	-0.00205227	-0.00198145	0.00164267	0.000842022	-0.000187878	0	8.55243e-05	0.000146763	0.453819	0	-0.00827164	-0.00242806	0.000159103	0.00778857	0.000397405	0.176294	-1.27838e-05	4.18806e-06	0.00118695	0	6.78075e-05	6.52266e-05	-0.00423599	-0.00140093	-0.000456542	-0.00310806	0.00132497	0.00696025	0.0072238	0.026124	-0.00127393	-0.00106478	0.00162079	0.000764741	0	0	1.79822e-05	0
-0.00162359	-0.00708859	0.210489	-0.00269693	0.00190334	-0.0115944	-0.00412716	-0.059387	0.0104682	-0.00191548	0.00640363	-0.00163638	0.00141264	-9.09605e-05	0.137511	-0.000254175	-0.00175503	0	0.0290326	0	-0.000395984	-0.00827164	0	0.425701	0.0584844	-0.00963477	0.0346664	-0.000192596	0	-0.00507968	0.0523801	0	-0.00106888	-0.00842586	0.0465826	-0.0083511	0.000473814	-0.000572664	0	-0.00327345	-0.00047203	-0.00406995	0	0	-0.00014466	-0.00455372	0	0	0	0
-0.010272	-0.00654658	-0.00123486	0.240126	-0.0107847	0.00250069	-0.05386	-0.00166038	-0.0399849	0.0191514	-0.00438726	0.00317573	-0.0466676	0.00634752	-0.00488029	0.11785	-0.00176419	-0.00647853	-0.0116801	0.0123671	-0.0129206	-0.00242806	0.425701	0	-0.00547474	0.0665732	0.000373973	0.00933529	-0.00866734	-0.003214	-0.00361269	0.108437	-0.0232107	-0.000796971	0.00554909	0.00970614	0.000415367	0.000443593	-0.00282566	-0.000245711	-0.00699734	0.000147691	0.000354713	0	-0.0027195	0	-0.000692687	0	-0.000271796	-0.000445558
-0.00519699	-0.00259691	0.0278429	-0.00102801	0.0777688	-0.00419449	0.00146925	-0.00508908	0.0036389	-0.0175057	-0.00981101	-0.00904614	-0.00364478	-0.00488584	-0.00093345	-0.0166407	-0.00056896	-0.00073222	-0.00982066	-0.00852113	0.0169073	0.000159103	0.0584844	-0.00547474	0	0.458879	0.22785	0.00600092	-0.00271784	-0.0028992	0.186274	-0.00717591	0.00130506	-0.00498798	0.0982727	2.0978e-05	-0.000273965	-0.00167168	0.00939266	0.00380031	0.00354512	0.000429022	0.00749928	0.000834238	0.00599083	-0.00131099	-0.00123673	0.00112895	-0.00126566	0.000338896
-0.00560167	-0.000373276	0	0.0116804	-0.00182969	0.0975659	-0.00692869	0.000277125	-0.012117	0.00748911	-0.0286863	-9.60957e-05	-0.0131532	-0.000957726	-0.00420718	0.00176932	-0.00173741	-0.00046736	-0.0301407	0	0.00492215	0.00778857	-0.00963477	0.0665732	0.458879	0	0	0.129021	-0.00340485	0	0	0.132649	-0.000578924	0	0	0.0269384	-0.00066331	-0.00106062	0.000220704	0.008308	-0.00101337	0.000430912	0	0.000375033	-0.000101242	0.000168223	-0.00022716	0	0	-0.000340868
0.000244461	8.3957e-05	0.00228093	-0.00367847	0.0637653	0.00140965	-0.00650048	-0.0117319	-0.00883858	-0.0171402	0.000917831	-0.00614482	0.000377759	0.000680996	0.0129603	0.000329217	-2.4979e-05	-0.000106749	-0.00942006	-0.00396073	0.0682344	0.000397405	0.0346664	0.000373973	0.22785	0	0	0.570185	-0.00997679	-0.00320614	-0.00471869	-0.00527235	-0.000361738	-0.00482261	0.0639872	1.05779e-05	0.00126446	-0.000539221	0.0129756	0.00494723	0.000954741	0.00208553	2.22003e-05	0	-0.00192095	-0.00111776	0	0	-0.000351893	0.000497642
0.000654981	-0.000136512	-0.000693524	0.000107313	0.000227025	0.130034	-0.00224445	-0.000527535	-0.0196064	-0.0243966	-0.00081578	-0.000722208	-0.00322047	0.000762112	0.00106359	0.00290553	4.24057e-06	-5.64539e-05	-0.00049116	0	0.00585668	0.176294	-0.000192596	0.00933529	0.00600092	0.129021	0.570185	0	-0.00673905	-0.00318656	-0.0132459	0	-0.00237319	-0.00148421	0.00037711	0.00211499	-0.000290887	0.000455427	0.00800343	0.0136808	0.000920826	0.00199836	0	0	-0.0032826	0.000224423	-0.000977319	0.000617052	0	0
0	0	0	0	0	0	0	0	0.000351512	-0.000888879	0.0118298	0	0.00691891	0	0.00704296	0	0.0846208	0	0.0244344	0	0	-1.27838e-05	0	-0.00866734	-0.00271784	-0.00340485	-0.00997679	-0.00673905	0	0.386618	0.0423003	0	0.00628271	0	-0.0114323	-0.00321769	0	0	0	0	0.00329566	0.000256271	-0.000420394	0	0.000166696	0.000341782	0	0	0	0
0	0	-0.00492075	0	0	0	0	0	-0.000665903	0.00444645	-0.00467314	0.0167889	0	0	0	0.0451189	0	0.0557967	0	0.0146058	0.00014169	4.18806e-06	-0.00507968	-0.003214	-0.0028992	0	-0.00320614	-0.00318656	0.386618	0	0.00153188	0.0321435	0	0.0281655	-0.00470707	-0.00130538	0	0.000805017	0	0	0.00247916	0.00469696	-0.000320903	-0.000404464	0.00051838	1.12802e-05	0	0	0	0
-0.00673714	-0.00400053	0.0588921	0.000681006	-0.00159483	-0.0162416	0.0278038	0	-0.00320439	-0.0183134	-0.00498421	-0.00181335	-0.00228484	-0.00683139	0.0192645	0.00927729	-0.00284012	-0.00444147	0.00673085	0.00140704	0.024059	0.00118695	0.0523801	-0.00361269	0.186274	0	-0.00471869	-0.0132459	0.0423003	0.00153188	0	0.577865	0.071012	0	0.00506887	-0.000220909	-0.00459607	-0.00169909	-0.000805454	-0.00217396	0.00199502	0.00111336	3.89753e-05	0	0.00330285	-9.31322e-05	0	0	0	0
-0.000905012	0	0	0.0280877	-0.00302329	0	0	0.034299	-0.0065011	0.024348	-0.0005743	0.000286655	-0.00404846	-0.000135243	-0.00126195	0.0229425	0	0	-0.00556788	0	-3.99747e-05	0	0	0.108437	-0.00717591	0.132649	-0.00527235	0	0	0.0321435	0.577865	0	0	0.0475338	-0.000173485	0.00290809	-0.0015589	-0.000518193	-0.000452639	0	0.000614306	0.00078212	-0.000158001	0	-0.000214912	0.000640137	0	0	0	0
-4.6005e-05	0	0	-1.38696e-06	0	-0.00376719	0.0171709	-0.00159826	0.000452434	-0.0100574	0.00100361	-0.00382435	0.00251419	-0.00317436	0.000312376	0	0	0	0.0360809	0	0.000995688	6.78075e-05	-0.00106888	-0.0232107	0.00130506	-0.000578924	-0.000361738	-0.00237319	0.00628271	0	0.071012	0	0	0.565051	0.00174305	-0.00168189	-0.00195929	-0.00185184	0	0	0.00786053	0.000959262	-0.00116464	-0.000410252	-0.000760886	-0.00164615	0	-0.00135814	0	0
-0.00351888	0.00210759	0	0.000179568	0	0	0	0.0309526	-0.000867049	0.00567731	-0.00402052	0	-0.00225541	0.00032934	-0.002801	0	0	0	-0.00283728	0.0852086	-0.000238409	6.52266e-05	-0.00842586	-0.000796971	-0.00498798	0	-0.00482261	-0.00148421	0	0.0281655	0	0.0475338	0.565051	0	0.000235001	0.0211744	-0.009006	-0.00126075	0	0	0.00196232	0.00311386	-0.00308731	0	-0.000754489	8.46858e-05	0	0	0	0
-0.00292607	-0.00127457	0.0103334	-0.00143255	0.00219233	-0.00413816	-0.0115228	-0.0327028	-0.000520197	-0.0139244	0.00186736	-0.00428816	-0.00255772	-0.000266236	-0.000393473	-0.0058763	-0.00100255	0.00176337	-0.00765252	-0.0122708	-0.00657103	-0.00423599	0.0465826	0.00554909	0.0982727	0	0.0639872	0.00037711	-0.0114323	-0.00470707	0.00506887	-0.000173485	0.00174305	0.000235001	0	0.569141	0.000952024	0.000444209	0.0015905	-0.00012469	-0.000759637	-0.00140769	0.00264055	0.00100663	0.0652177	-1.57775e-06	-0.00208298	-5.87287e-06	-0.00934244	-0.00526293
-0.00252084	-0.00150403	-0.000309894	0.000516965	-0.00433995	0.000334952	-0.00748935	9.16798e-05	-0.00522094	0.0014943	-0.00105488	-0.000612677	-0.00107079	0.00262002	-0.00943035	-0.000746665	-0.00101726	0	-0.00420693	-0.00366884	-0.00260351	-0.00140093	-0.0083511	0.00970614	2.0978e-05	0.0269384	1.05779e-05	0.00211499	-0.00321769	-0.00130538	-0.000220909	0.00290809	-0.00168189	0.0211744	0.569141	0	-0.0005536	0.00165442	0.000853724	0.00175115	0.000370569	0.00198341	-0.000565961	0	0.000345377	0.00909948	0	0	-0.00324466	-0.00542287
0	-0.00106388	0	0	-0.00103618	-0.000877838	0	-0.00853579	-0.00119231	-0.00170713	0.000972202	-0.00104621	0.000913844	0	0.00269338	0.000352104	4.09745e-05	0	-0.00193047	-0.00279226	-0.00167592	-0.000456542	0.000473814	0.000415367	-0.000273965	-0.00066331	0.00126446	-0.000290887	0	0	-0.00459607	-0.0015589	-0.00195929	-0.009006	0.000952024	-0.0005536	0	0.206436	0.210769	0.000139616	0.218318	0.00184499	6.23926e-05	-0.000132415	-0.00124999	-0.00203541	2.21002e-05	0	9.38026e-06	0
0	-0.000788875	0	0	0	1.20433e-05	-0.00613937	-0.00177782	-0.00290443	-0.00151666	-0.00246437	-0.000799131	-0.000312041	6.48979e-05	-0.000477616	0.000649138	0	0	-0.0123353	-0.00119542	-0.00406188	-0.00310806	-0.000572664	0.000443593	-0.00167168	-0.00106062	-0.000539221	0.000455427	0	0.000805017	-0.00169909	-0.000518193	-0.00185184	-0.00126075	0.000444209	0.00165442	0.206436	0	0.000507354	0.256486	0.00337028	0.141134	0.000289784	0.000701672	-0.00214008	-0.00152246	0.000142858	0.00249465	-0.00157823	0
0	0	0	0	0.00311825	0	0	0	-0.00036526	-0.00401254	0.000376045	0	0.000136863	0	0	0	0	0	-0.0057932	-0.000559545	0.0183991	0.00132497	0	-0.00282566	0.00939266	0.000220704	0.0129756	0.00800343	0	0	-0.000805454	-0.000452639	0	0	0.0015905	0.000853724	0.210769	0.000507354	0	0.303632	0.123321	-0.000156673	1.01401e-05	-4.94433e-05	-0.00120049	0	0	9.53998e-05	0	0
-0.000175494	0	0	0	-0.00127767	0.000279513	-0.00071201	0	-0.00679992	-0.00023761	-0.000544284	0	0	0	-0.00408783	0	0	0	-0.00822351	-0.00126233	0.00369075	0.00696025	-0.00327345	-0.000245711	0.00380031	0.008308	0.00494723	0.0136808	0	0	-0.00217396	0	0	0	-0.00012469	0.00175115	0.000139616	0.256486	0.303632	0	0.0184049	0.150519	-0.000208086	0	-0.00103103	-0.000533439	0	0	0	0
-0.00189427	0.000769066	-0.00168639	-0.0054432	-0.00207568	-0.00386962	-0.00458528	-0.00165853	-0.00335753	-0.0010743	-0.000840764	0.000222351	0.000379244	0.000231416	-0.00359517	-0.000733915	0.00122952	0.00113233	-0.00823155	-0.00132595	0.0308689	0.0072238	-0.00047203	-0.00699734	0.00354512	-0.00101337	0.000954741	0.000920826	0.00329566	0.00247916	0.00199502	0.000614306	0.00786053	0.00196232	-0.000759637	0.000370569	0.218318	0.00337028	0.123321	0.0184049	0	0.279582	-0.00771316	-0.00263267	-0.00223194	-0.000573998	0.000136357	-0.0030957	-8.74409e-05	-0.000913228
-0.00134028	0.00137487	-0.00255688	-0.00147133	-0.0039557	-0.00106395	-0.00320141	-0.00107846	-0.00911039	0.00252216	-0.0011785	0.000416583	-0.00182877	0.000742026	-0.00400875	0.00424341	0.000702038	0.000320798	-0.00960179	0.000136664	0.00753353	0.026124	-0.00406995	0.000147691	0.000429022	0.000430912	0.00208553	0.00199836	0.000256271	0.00469696	0.00111336	0.00078212	0.000959262	0.00311386	-0.00140769	0.00198341	0.00184499	0.141134	-0.000156673	0.150519	0.279582	0	-0.000950266	-0.000738341	-0.00323688	-0.00199026	0	0	0	-0.000323771
0.00015551	-7.69016e-05	0.00040816	-0.000561144	0	0	-0.00138876	-0.00144323	0.000950946	-6.64785e-05	-7.94828e-05	-0.000219062	0	2.24854e-05	1.94829e-05	-0.000625679	-0.000388065	0	-0.000473193	-0.00901673	0	-0.00127393	0	0.000354713	0.00749928	0	2.22003e-05	0	-0.000420394	-0.000320903	3.89753e-05	-0.000158001	-0.00116464	-0.00308731	0.00264055	-0.000565961	6.23926e-05	0.000289784	1.01401e-05	-0.000208086	-0.00771316	-0.000950266	0	0.463877	0.108701	-0.000144261	0.270948	0.0121538	0	0
0.000177622	0.000643102	0	-0.000225285	-0.0017697	-0.00211465	0	0	-0.00122839	0	0	0	0	0.000953206	-2.42631e-05	-5.6643e-05	0	0	-0.00012378	-0.000523069	-0.00151035	-0.00106478	0	0	0.000834238	0.000375033	0	0	0	-0.000404464	0	0	-0.000410252	0	0.00100663	0	-0.000132415	0.000701672	-4.94433e-05	0	-0.00263267	-0.000738341	0.463877	0	0.0005448	0.107868	0.00494269	0.292141	0	0
-0.00315638	0.000323072	-0.00298361	-0.0119669	0.00469654	0.00110017	-0.000774266	-0.00389524	-0.000718408	-0.000789225	-0.00458686	-0.00405904	0.00104669	-0.00279615	-0.000839804	-0.00484442	-9.89383e-05	0.000506379	0.000171647	-0.000998332	-0.000554334	0.00162079	-0.00014466	-0.0027195	0.00599083	-0.000101242	-0.00192095	-0.0032826	0.000166696	0.00051838	0.00330285	-0.000214912	-0.000760886	-0.000754489	0.0652177	0.000345377	-0.00124999	-0.00214008	-0.00120049	-0.00103103	-0.00223194	-0.00323688	0.108701	0.0005448	0	0.531645	0.00346588	0.000319797	0.193833	0
-0.00305433	0.00086208	-0.00448553	0	0.000750523	0.00190205	-0.00907444	-0.000158261	-0.00144028	0.000589981	-0.0040259	-8.77844e-07	-0.000683915	-4.38777e-05	-0.00190947	-0.00283189	1.07873e-05	0	-0.00583132	-0.000623667	-0.000212048	0.000764741	-0.00455372	0	-0.00131099	0.000168223	-0.00111776	0.000224423	0.000341782	1.12802e-05	-9.31322e-05	0.000640137	-0.00164615	8.46858e-05	-1.57775e-06	0.00909948	-0.00203541	-0.00152246	0	-0.000533439	-0.000573998	-0.00199026	-0.000144261	0.107868	0.531645	0	0.000863349	0.0059704	0.000304081	0.19098
0	0	0	0	0	0	0	0	0	-0.000271439	0	0	0	0	0	0	0	0	0	0	0	0	0	-0.000692687	-0.00123673	-0.00022716	0	-0.000977319	0	0	0	0	0	0	-0.00208298	0	2.21002e-05	0.000142858	0	0	0.000136357	0	0.270948	0.00494269	0.00346588	0.000863349	0	0.322708	0.0101277	0
-0.000654639	0	0	0	0	0	0	0	0	-8.3964e-05	-0.0018729	0	0	0	0	-0.000305898	0	0	-0.00151687	0	0	0	0	0	0.00112895	0	0	0.000617052	0	0	0	0	-0.00135814	0	-5.87287e-06	0	0	0.00249465	9.53998e-05	0	-0.0030957	0	0.0121538	0.292141	0.000319797	0.0059704	0.322708	0	0	0.00604864
-0.00103175	0	0	-0.00265506	0	0.000458746	0	0	7.78784e-05	0	0	0	0	0	0	-9.53989e-05	-3.25473e-05	0	-0.000618092	0	0	1.79822e-05	0	-0.000271796	-0.00126566	0	-0.000351893	0	0	0	0	0	0	0	-0.00934244	-0.00324466	9.38026e-06	-0.00157823	0	0	-8.74409e-05	0	0	0	0.193833	0.000304081	0.0101277	0	0	0.233948
0	0	0	0	0	0	0	0	4.9688e-05	0.000542809	-0.000392561	0	-0.00027529	-0.000194564	0	0	0	0	0	0	0	0	0	-0.000445558	0.000338896	-0.000340868	0.000497642	0	0	0	0	0	0	0	-0.00526293	-0.00542287	0	0	0	0	-0.000913228	-0.000323771	0	0	0	0.19098	0	0.00604864	0.233948	0
0	0	0	0	0	0	0	0	-0.000168776	-0.00188863	0.00141632	0	0.00021928	0	-2.55358e-05	0	0	0	-0.0189736	-0.0208451	0	0	0	-0.00446261	0.00190134	0	0.00763249	0	0	0	-0.00910218	0	0	0	0.00142827	3.43574e-05	0	0	0	0	-1.72425e-05	0.00011964	0.0163295	0	-0.00248388	-0.00242634	0	0	0.254134	0
1.52485e-05	0	0	-4.54779e-05	0	6.17109e-05	0	0	-0.000602365	-0.00597982	-0.00101857	0	0.000366618	6.14305e-05	0.000608491	-0.00356	0	0	-0.00177249	-0.00631643	-0.000814465	0	-0.000499198	-0.00167538	-5.20349e-05	0.000105197	0.00196797	0.00251848	0	-0.0025928	-0.00535251	0	0	0	-0.00876716	-0.0017491	-0.00126059	-0.000708779	0	0.000943178	0.000322479	0.00172396	-0.000413432	3.38286e-05	-0.0160168	0.000482089	0	0	0	0.293914
-0.000933162	0	0	0	0.000558471	0	-0.000516837	-0.00026327	-0.000504586	0.00425723	-0.00795361	0	-0.00614247	0	-0.00531108	-0.000685092	0.000378389	0	-0.00427439	0	-9.84084e-05	-0.000647566	0	-0.000323862	-0.00200019	0	-0.00106241	0	-0.000604513	0	-0.00430324	0	-0.00688839	-0.00106038	-0.00461064	-0.00410829	-0.000259682	3.18047e-05	0	0	0.000251662	0.00134001	0.00563324	-0.000716139	0.000472501	2.99309e-06	0.0592248	0	0.0379356	0
6.78872e-06	0.000194247	0.000197265	-0.00027099	4.69414e-05	0.00276614	-0.000174907	-0.000520075	0.00326532	0.00029093	-0.00171954	-0.00700439	-9.01185e-05	-0.0129118	0.00108482	-0.00358237	0	2.20841e-05	0.000974494	-0.000528885	-0.00333323	0.000170524	0.0058913	0.00108554	0.00330645	-0.000241604	2.60338e-05	-3.98393e-05	-0.00135814	-0.000466709	-0.000111313	-0.00152467	-0.00262622	-0.00531071	0.000625522	-0.000687676	-0.00131706	0.000484832	-0.00433356	-0.00323092	-0.0057705	-0.00353745	0.0124211	0	0.00416222	0.00295968	0.00127708	0.0546466	0.00198308	0.0438364
0	-0.00333226	0	0	0	-0.000101073	0	0	-0.00117103	-0.00145477	0.000465192	0.000121007	0	0.000339206	-0.00158149	-0.000162331	0	0	-0.00458442	-0.00263627	-0.000628369	-0.00137725	-0.000173357	-0.0022447	0.000127343	-8.43966e-06	-3.80358e-05	5.47362e-05	0	0	-0.00487379	0	-7.40175e-05	0	-0.000930138	-3.64508e-05	0	0	0.0825477	0.00466238	0.000909408	0.000422113	-0.000508052	0	-0.00125087	-0.00189957	0.00530867	0	7.33641e-05	0
0	0	0	0	0	0	0	0	-0.00216435	-0.000622895	-0.00285625	-0.00112925	0	0	0	0	0	0	-0.00439651	-0.000616309	-0.00141987	-0.000343093	4.22265e-06	1.95872e-05	-0.000174341	1.13925e-05	0.000564333	0.00047971	0	0	-0.00356009	-0.000283678	-3.90529e-05	0	-0.0014759	-0.00028947	0	0	0	0.057189	2.71677e-05	0.000928775	-0.00028214	0	-1.67234e-05	0.0011134	0	0.0236073	0.000577825	0.00100315
0.235118	0.0449765	0	0	0	0	-0.025539	0	-0.00356963	-0.00260768	-0.00255779	0	-0.0157705	0	-0.00350113	0	0.0701273	0.0124303	-0.00117939	0	0	0	-0.00440333	-0.00100533	0.00178592	0	0	0.000484923	0	-0.000328217	-0.000452026	0	0.00586396	0	-0.000394298	-6.02586e-05	-5.25069e-05	-0.000415801	0	0	0.00257923	0.00129935	0.000119762	0.000188734	0.000971163	0.000558718	0.000662318	0	0	0
-0.000118593	0.374906	0	0	0	0	-0.0110718	-0.0462858	-0.000250245	-0.0102222	-0.000223621	-0.00219271	0	-0.00595388	-0.000889427	-0.00396475	0	0.0628535	-0.00604765	-0.00197649	0	0.000229385	0	-0.00242165	0.00137449	9.68864e-06	0.00081926	1.33615e-05	-0.00578979	0	-0.00114952	0	0	0	0.00224163	0	-0.00176658	-0.00106125	0	0	-0.000802058	-0.000109394	0	0.0021105	-0.000760769	-5.17206e-05	0.000718925	0.00265457	-0.000624054	0.00152346
0.0118224	-0.00897492	0.00237359	-0.00673129	0.000697589	0.000667801	-2.8341e-05	-0.0213857	0.00393501	-0.00885184	-0.00102385	-0.000612301	-0.00281633	-0.00098528	-0.000133971	2.24193e-05	-7.16163e-05	-0.000197875	-0.00128216	-0.00736447	0.00413565	-0.000532724	-0.00140966	-0.00603644	-0.00208391	-0.00336331	0.00117481	0.000212635	-0.000529615	-0.00210105	-0.0163427	-0.00485861	0.000275374	-0.00320301	-0.00355256	-0.00769022	0.000901725	-0.00245547	0.000405085	-0.00107676	0.00546751	-0.000420591	-0.000518313	-0.000432202	-0.0120495	-0.0158475	-4.6472e-05	-0.000985381	0.0839273	0.00324744
-0.0115243	-0.0104039	-0.00026168	0.00261139	-0.000721221	0.00164988	-0.0227906	-0.00110485	-0.00584844	-0.00121661	-0.0138631	-0.00695099	-0.00229798	-0.000913228	0.0022978	-0.000561726	-0.00203393	0.000409637	-0.00753877	-0.00117504	0.000391753	0.0026648	-0.00182911	-0.00127108	0.000106683	4.89641e-05	0.00105956	0.00127311	-0.0014643	-0.000449187	-0.0010155	-0.00491052	-0.00613783	-0.000326964	-0.0187535	-0.00545767	-0.00117921	-8.15251e-05	-0.000357931	0.00073718	-0.00852206	-0.00117144	-0.00462302	-0.00391062	-0.0204733	-0.00370915	-0.000113858	0	0	0.0906504
0.0260443	-0.00503178	-0.00108658	-0.0110977	-0.000100334	-0.000327344	0.0276735	-0.000988682	0.0409561	-0.00247606	0.15157	0	0.0743328	-0.000154853	-0.00109568	-0.0077345	0.000287297	-0.00226561	-0.00541854	-0.0344254	0.00103944	0	-0.00547713	-0.0393908	-0.00237284	0	-0.00053723	-0.00129925	0	-0.00388928	-0.0058844	-0.00610268	0.00609141	-0.0120783	0.000233849	-0.00097349	-0.00149778	-0.0012086	0.00468543	1.37873e-05	-0.00105556	-0.000702108	0	-0.000549995	-0.000174361	-0.00110358	-0.000163234	0	-6.23228e-05	0
-0.00373009	-0.00530118	-0.0226841	-0.00136889	-0.00132283	0.00676502	-0.00355489	0.120879	-0.00158245	0.164557	-0.00528307	0.0883821	-0.0024828	0.00248149	-0.00756591	0.00195084	-0.0045609	-0.00161837	-0.0129016	-0.000457283	-0.000964093	0.00344761	-0.0292022	-0.0087717	-0.0251151	0.000250321	-0.0417429	-0.00185307	-0.000381659	0.00178216	-0.00409327	0.00483035	-0.00362072	0.0106196	-0.0251779	0.0102965	-0.00423942	0.000351271	0.000308371	0.00197683	-0.0030481	-0.00938373	-0.00571107	-0.00309346	-0.00794726	0.0122262	-0.00031082	-0.00130982	-0.00198236	0.000998563
-0.00858197	-0.00776202	-0.0007444	-0.000386104	-0.000611446	0	0.00179803	0	-0.00804093	-0.00725932	0.0373487	0.000574552	0.0264391	-0.0015232	-0.000911345	0.00195723	0.0540142	0.00034877	-0.00237439	-0.000424512	0.000294953	0	0	7.13174e-05	-0.00916429	0	-0.003332	-0.000589654	0.00922772	0	0.00183254	0	0.00889317	0	-0.0145171	-0.00122955	0.000317152	-0.00161402	9.97921e-05	-0.000816671	0.00698403	0.00403196	-0.0103389	0	-0.00482646	0	0	-0.00208248	0	-0.00120362
-0.020003	-0.00362978	-0.0121485	-0.000476782	-0.00323114	-0.00176887	8.47715e-05	0.00814627	-0.00429673	-0.0105082	-0.0142309	0.0525489	0.000315562	-0.00260249	-0.00531341	0.00744149	0.000844898	0.0423561	-0.0258471	0.0124945	-0.0010064	0.00495449	-0.0150757	-0.00981189	-0.031576	-0.00486563	-0.00895635	-0.00387039	0.00126664	0.0487918	-0.000769614	0.000274809	6.25557e-05	0.0825466	-0.0386129	-0.00296511	-0.00350958	-0.000724971	-0.00205008	-0.000336666	0.0049082	0.00208812	-0.0242288	-0.00193911	-0.0032525	8.51345e-05	-0.000319541	-0.00563937	-0.000985197	-0.00293584
-0.00250656	-0.00573933	0.0619839	-0.00261897	0.00933847	-0.00703197	0.113733	-0.00842974	0.173961	0.00251082	0.0105083	-0.0243055	0.00188264	-0.00965287	0.0171391	-0.00901313	-0.00167353	-0.00162767	-0.00545993	-0.0176069	-0.00109722	-0.0156699	0.140699	-0.00694767	0.0114692	-0.00938738	0.00675067	-0.00448617	-0.0051477	-0.00623538	0.00659881	-0.00490022	0.00266403	-0.00388031	0.257032	-0.00656681	-0.00255622	-0.00546563	0.0035433	-0.00293068	-0.012659	-0.00871691	0.0011585	-0.00119218	0.0197208	-0.00969288	-0.00156066	-0.00425222	-0.00861712	-0.00205366
-0.00096326	-0.00544166	-0.0028278	0.0378632	-0.0103701	0.0176924	-0.00529931	0.107378	-0.0013942	0.0526954	-0.00159361	0.0155516	-0.00291517	0.0391783	-0.0118421	-0.00405741	-0.00187997	-0.00462047	-0.0271264	-0.0286792	-0.00615262	-0.00141989	-0.0110895	0.0590077	-0.00813608	0.0399632	1.02612e-05	0.02761	-0.0065596	-0.0228221	-0.0496224	0.0111844	-0.0165484	0.00584814	0.00648111	0.103704	-0.00465506	-0.00155217	0.00122577	0.00601357	-0.0121135	-0.00692301	0.000158023	-0.000355176	-0.0205317	0.00378404	-0.00284616	-0.000708036	-0.0156445	-0.000468396
-0.00122387	-0.0266073	0.000649011	-0.000635967	0.00946529	0.000156649	0.0709728	-0.000235412	-0.0018857	-0.0570339	-0.00186256	-0.0111046	0.000505676	-0.00016824	-0.00488145	-0.010779	-0.00199197	-0.000651045	-7.94638e-05	-0.00139065	0.00160433	-1.54503e-05	0	-0.00291529	0.00480228	-6.69251e-05	0	-0.000928233	0.00013136	-0.00425008	0.000788353	-0.00152198	0.0225134	-0.00138084	0.0557076	0	3.43796e-05	-0.00112467	0.000280229	5.88609e-05	-5.93239e-06	-0.000635456	0.000110535	-0.000405888	0.0274029	-0.00165653	0	-0.00172827	-0.00104235	-0.0135382
-0.0158465	-0.00315372	-0.022167	0.0125475	6.66295e-06	0.00749864	0	0.0320802	-0.0497198	-0.0110862	-0.0191291	-0.000951891	-0.00531715	0.00511248	-0.0257549	-0.0035084	-0.00328144	-0.00223027	-0.0128357	0.00039151	0.00144151	-3.92961e-05	-0.0256098	0.00426948	-0.00538091	0.0150355	-0.0151987	0.0055671	-6.76863e-05	-2.86089e-05	-0.00470739	0.00117236	2.52764e-05	0.0104439	-0.000120751	0.123864	-0.0025494	0.0008346	9.15403e-05	0.000876653	-7.94803e-05	-0.00213191	-5.92264e-06	5.73718e-05	0.00100868	0.125388	-0.0184841	0	-0.0116589	-0.0150109
0.00282106	0.0131961	-0.000117687	-0.00158417	-4.27333e-05	-0.000366144	-0.00541402	-0.0243016	0.000720722	-0.0017536	-0.0058904	-0.000500787	-0.000440801	-0.00060659	5.34089e-05	-1.75914e-05	0.00158746	-1.33989e-05	0.0308522	0.121052	0.00183621	0.00187283	0.000155639	-0.00535154	0.00127369	0	0.00432056	0	-0.000468567	-0.000720128	-0.00156304	-0.000707466	0.0369911	-0.000106921	-0.000572575	-0.00163392	4.60597e-05	-0.0031717	0.00117954	4.42928e-05	-0.00066347	-0.00182891	0.000313528	0	-0.00113048	-0.00174213	5.90366e-06	1.01519e-05	-0.000673024	0
-0.00937929	-0.0025001	-0.00431504	-0.00310194	-0.00046037	0.000808199	-0.00772637	-0.00263732	-9.68621e-06	0.0178817	-0.0125865	-0.00419345	-0.00353847	0.000245088	-0.000547202	0.00132295	-0.00126518	-0.000470289	-0.000423527	0.110445	-0.000347554	-0.000422361	0.00432582	0.00475912	0.00378709	0.00168129	0.000686611	0.00089373	-0.00436114	-0.00168498	-0.0145994	-0.00532765	-0.0132322	-0.000890503	-0.00279413	-0.000938395	0.00162747	-0.00162242	-0.000255229	0.00118767	-0.0166938	-0.00283977	0.00215146	-0.00268386	-0.00219911	0.00136436	-0.00191832	0.00407354	-0.00081599	0.00254396
2.20933e-05	-0.000503544	0.00230266	0	0.00242019	-0.000227176	0.00141175	-0.000305879	0.00714682	-0.000653955	-0.00274307	-0.00102197	-0.000139659	-0.00208329	-0.000195371	-0.000481933	0	-0.00274364	-0.00155094	-0.00257617	0.0592271	0.00107009	0.00177307	-0.000838187	0.00139327	-0.00112722	-0.0031109	-0.00147919	0	0	0.00416605	-0.000252313	-0.00264957	0	-0.00106199	-0.000908807	0.0123095	0.00735407	5.9095e-05	-0.000537411	-7.18349e-05	-0.00175602	0.00131563	0	0.000581728	-0.00152156	0	0.00152475	-0.000599825	-0.000290327
0	-0.00118891	0	0	-7.7316e-05	0.00364605	-1.54424e-05	0	0.000108312	0.00452246	-0.000397153	-0.000716336	-0.000994402	-0.00223523	0.000347063	0	0	0	-0.00139071	-0.000394913	0.00331882	0.106477	0.00124393	0.00408477	0.00129653	0.000957119	-0.000605994	-0.000311862	0	0	0.00295647	0.00123133	-0.00367335	-0.0125511	-0.00105196	-0.00145147	0.00272137	0.0196914	-0.00232607	-0.000586935	-0.00585358	0.000173631	-0.00123892	-0.000382077	0.000523325	-0.000677608	0	-0.000953818	-0.000289084	0
0	0	0	0	0	-0.00204242	0	0	-5.3686e-06	-0.00164208	-0.000898207	0	0	0	0	-0.000934395	0	0	0.00140931	0	0.00906389	-2.72365e-05	0	-0.00363695	0.000507193	-0.000444034	-0.00112945	-0.00101171	0.0250938	0	0.00569879	0	0.00154161	0	-0.00142261	-0.000549415	0	0	0	0	0.0728576	0.0238299	0	0	-0.000877729	-0.00128067	0	0	0	0
0	0.00191733	0	0	0	0	0	0	-0.00155995	-0.000776118	-0.00558034	0	-0.00150833	0	-0.00241622	-0.000254641	0	0.00757369	-0.000257305	0.00120449	-0.000267654	0.00173357	-0.00218858	-0.000592042	-0.000897009	-0.000277987	-0.00320593	-0.00137556	0	0.0564775	-0.000496539	0	0	0.00276302	-0.00123929	-0.00123175	0	0	-2.2311e-05	0	0.0189454	0.1142	-0.000907618	0	-0.000581664	0.000133601	0	-0.000225654	0	0
0.00425132	0.000751083	0	-0.000524981	0.000102387	-0.00219601	0.000560723	0	0.00066919	0.00150134	0.015116	0	0.00655204	-0.000173299	0.00864486	0.000782757	0.00519309	0	0.0509844	-0.000178491	0.00220927	-0.000695982	0.000662223	-0.00181559	-0.00108849	-0.00178699	-0.0022898	-0.00132498	0.00668336	0	0.0047523	-0.000166896	0.00446133	-7.33151e-05	-0.000244956	-0.00157247	0.00129956	0.000140895	-0.00413576	-0.0082072	0.0649634	0.0152161	1.93499e-05	0.000661016	-0.00329655	-0.00132198	0	-4.49311e-05	0	0
4.55055e-05	0.00428753	-8.99943e-05	-4.46604e-06	1.43563e-08	0	0	0	5.49055e-05	0.00319423	0.00226893	0.0118851	1.09122e-05	-6.65143e-05	0.00149063	0.0105358	8.19642e-05	0.00127153	0.00439487	0.0166702	0.00029557	-0.000972934	0.000332864	0.00154805	-0.00256112	-0.00025734	-0.00310365	-0.00273501	0.00274451	0	0.00467484	0.00142785	0.00288449	0.00108359	-0.00165311	0.000240941	-0.000445114	0.000226201	-0.00871205	-0.00292888	0.0372809	0.0332249	-0.000396265	-0.0002358	-0.00462624	-0.00275746	0	0	0	0
0.0014544	-0.000150825	0	0	0	0	0	0	0.00146275	-0.00760626	0.0082812	0	0.00386662	0	0	-0.000282888	0.000956646	0	0.00339306	-0.000284556	-0.00110414	-0.00282844	0	-0.00705724	8.95497e-05	-0.00360978	0	-0.00550243	0.00314783	0	0.00239454	0	0.000939279	0	0.00388912	-3.79943e-05	0.0123023	0.00362211	0	-0.000713102	0.00460533	0.00030101	-0.000720692	0	-0.00342418	-0.00468312	-5.21831e-07	0	-6.66901e-05	-0.000833342
-0.000587391	0.00144466	-0.0033074	-0.000124628	-0.00551619	-0.00805172	-0.00395954	0	-0.00725648	-0.000992169	-0.00133762	0.00364296	-0.00196048	0.00134605	-0.00513054	0.00047934	0	0	-0.00737757	0.00226703	-0.00085447	-0.000179238	-0.00277172	0.00134873	-0.00200783	4.04721e-05	-0.00341573	-0.000490628	0.0010509	0.00498923	0.00552736	0.00396513	-0.000126567	0.0108634	0.000390478	0.0106968	0.00710684	0.0176687	0.000743089	5.47665e-05	0.00203021	0.0151245	-0.000509018	-0.000285268	-0.00293594	-0.000638701	-2.06495e-05	0	-0.00150657	-0.0032548
-0.00208565	0.000200283	-0.0013831	-0.00242646	-0.00329279	-0.00238419	-0.0040609	-0.000722768	-0.000292932	-2.28908e-05	-0.00249889	0.000317004	-0.00358941	-0.000506695	0.000103809	-0.00395091	0.176864	0.0106008	-0.0104379	-0.00053391	0.002183	0.0011005	-0.00211738	0.000266296	0.00164005	2.22542e-05	-0.000293952	0	0.0489218	0.00710586	0.00221263	0.0032367	0.00342255	0.00136084	0.00168488	0.00126933	0.00279074	-0.000237601	-0.000633752	-0.000485255	0.0122012	0.0160318	0.00292764	0.00362894	0.00194219	0	0.00308314	-0.000142043	0	-0.00107873
-0.0106088	0.0029167	-0.00314023	-0.00225942	-0.00227178	-0.00459065	-0.00456638	-0.00461492	0.000255711	0.00241831	-0.00111681	-0.00911564	-0.000927427	-0.0015616	0.000505197	-0.0077764	0.00579569	0.198767	-0.00651666	-0.00156885	0.00171812	0.00100366	-0.00148261	-0.00781365	0.00575958	0.00082173	0	-0.000131686	0.00090016	0.121985	0.0070035	0.00104708	0.00113117	0.0093793	0.00227263	-0.0011083	-0.00101928	0.00203642	-0.00230118	0.000714392	0.0114321	0.0123334	8.8798e-05	0.0028388	1.29126e-05	-0.000317487	0.00120373	0	-0.00124996	-0.00061577
-0.00173538	0.000367858	-0.00680936	-0.00194496	0	0	-0.00199421	-0.00049706	-0.00208707	0.000942779	0.000429434	0	-0.00125173	0	-0.00154952	-0.00312694	0.111409	0.00715321	0.00755418	0.000230479	0	0.000426897	-0.0022202	-0.0178965	-0.00507672	0	-0.00178715	-0.00025083	0.0333511	0.00558899	-0.0027567	0.000156549	0.000534581	0.00525652	-0.0086198	-0.000720067	0.000711249	-1.80961e-05	-0.000143865	-0.00101081	0.0108258	0.00951871	-0.00208081	-0.00223539	-0.0013715	-0.000724884	0	-0.000102488	0	0
-0.00032824	0.00576179	-0.00110214	0	0	0	0	0	-4.29352e-05	-0.00124877	-0.00100313	-7.21993e-05	0	-5.43746e-05	0	-0.00115087	0	0.0874373	-0.016706	7.83432e-05	0	0	-0.000850371	-0.0134488	-0.00270075	0	-0.00305041	-0.00233535	0	0.00722302	-0.00181493	0	0	0.00533752	6.0947e-06	0.00124466	-0.000823905	2.20253e-05	-0.001042	0	0.000183808	0.0033651	-0.0065291	0	-0.00039308	7.57289e-05	0	0	0	0
0.00154824	-0.00116862	0.000759142	-0.00454995	0.00271976	-0.00612413	-0.00139655	-0.00460661	-0.00551029	-0.00980666	0.0028946	-0.00112579	-0.000159743	-0.00155023	0.280432	0.0143361	-0.00473021	-0.00221254	0.0687793	-0.00239024	0.00614642	-0.00132457	0.0208675	-0.00123822	-0.0105819	-0.000310395	0.00397941	-0.00478625	0.0184687	0.00118958	0.0423651	-0.000318684	0.000349081	-0.00085804	-0.00248506	-0.0160348	0.00055588	-0.000336733	0.00147004	-0.00135605	0.0530049	0.016741	-0.0019733	-0.00205105	-0.00168522	-0.00150938	0	-0.00188068	-0.00268438	-0.000770784
-0.00394925	0.000883869	-0.0100219	-0.00143491	-0.00564974	-0.000808624	-0.00304518	0	-0.0036561	0.00655085	-0.00300541	0.00272908	-0.00368343	0.000858038	-0.000621736	0.14225	-0.00068664	0.00158412	-0.00636351	0.0247976	0.00219436	0.00580371	-0.0306951	0.00441237	-0.0173302	0	-0.000563745	0	0.000456156	0.0791476	0.00175056	0.00567767	-0.00129929	0.0038811	-0.00288702	0.00023735	-0.00280168	-0.000254067	-0.00184913	0.00831046	0.0107619	0.0550642	-0.00319428	-0.00221512	-0.000662059	0.00083022	0	0	0	-0.000461447
0.00258045	0	0	0	0	-0.000105364	0	-0.00444427	-0.0125908	-0.00907792	0.019485	-0.00332303	0.000624697	0	0.0462679	-0.00029187	0	0	0.00271079	-0.00343378	-0.000602704	-0.00267344	0.0311495	-0.000121793	-0.00849205	-0.00865921	-0.000165201	-0.000123283	0	-0.00289488	-0.00405831	-0.000189044	-0.00349656	-0.00235401	0.0172273	-0.00113448	0	0	0	0	-0.00152072	-0.00202004	-0.00165533	-5.00285e-05	0.00011942	-0.00106437	0	-0.00127783	0	0
0	0	0	0.0182718	-0.0152756	-0.00561616	-0.000196235	0	-0.0114735	-0.0157448	-0.00642305	0.00134411	-0.00970444	0.0439862	-0.00460258	0.0597589	-0.00134276	-0.00476415	-0.0250643	0.000992474	-0.00256664	-0.000274151	-0.0177561	0.105315	-0.00436733	0.00548847	-4.29264e-05	0.00434535	0	-0.00627236	-0.0112781	0	-0.00412058	0	-0.00488467	0.00115971	-0.000193763	5.97995e-05	0	0	-0.0013666	7.82815e-05	-0.00526701	3.94489e-05	-0.00669774	0.00110745	-0.00354821	-0.000616626	-0.00194215	-0.00108344
0.000249411	-0.000586493	0.0016659	-0.00134085	0.000965259	-0.000682725	-0.0123926	-0.00292823	-0.00521571	-0.00932789	-0.000169981	-0.00180256	-0.00685298	-0.000241716	0.000853205	-0.00801486	5.00157e-05	-0.000119626	-0.00126712	-0.00645145	-0.00178022	-0.000362865	0.0283699	0.00199373	0.00148893	-0.000420549	0.020939	0.0132689	-0.00166272	-0.00397321	-0.0084112	-0.0014916	-0.000420785	-0.00211248	0.011711	0.000802813	0.000470466	-0.00167372	0.0758238	0.0168874	0.0154698	0.00127595	0.000292379	0	9.97764e-05	-2.99348e-06	0	0	0.000102192	0
0	-0.000441728	0	0	-0.00168344	9.06407e-05	0	-0.00713438	-0.011331	-0.0105466	-0.00209887	-0.002772	-0.00709052	0	-0.0015563	0.00112123	0	0	-0.00149759	-0.00143592	0.00372323	0.00464009	0	0.0897391	-0.000165993	0.0021836	0.0146328	0.0311898	0	-0.00695267	-0.00560467	0	0	-0.00505482	0.00307674	0.00236423	0.00032964	0.000583295	0.0151312	0.0355584	-0.00408454	0.00220081	-0.00176434	-0.000292267	0.000575319	-0.000150137	0	-0.000748913	-0.000155914	0
0	-0.00225718	0.00369256	0	0.000444479	0.0001807	0	0	0.00930747	0.000881611	0.00846902	-0.00148106	0.00894907	0	0.00198959	0	0	0	-0.00435832	-0.00587918	-0.00069851	-0.000820885	0.0129822	0	0.00046947	-0.000133462	0.00553505	0.00126204	0	-0.00171476	-0.00814645	-0.00354737	0	-0.00120011	0.00367468	0.000547085	0	0	0.00674387	0	0.00117956	0.000377855	-0.0022284	-0.00507419	-0.00845733	-0.00844335	0	0	0	0
0	-0.00028392	0	0	-0.000496873	0.00100985	-0.00117384	0	-0.00297728	0.00735711	-0.0022716	0.00266763	-0.000729097	0.000429089	-8.1656e-05	0.00161264	0	0	-0.00516082	-0.00297425	-0.00105726	0.000223701	-1.07418e-06	0.00986023	-0.00246575	-0.00038509	0.00220279	0.00275995	-0.00812287	0	-0.0112793	-0.00279842	-0.00968661	0	-0.00228964	0.00183542	0	0.00148764	0.000176068	0.00718025	0.00148998	0.00239987	-0.00657402	-0.00238546	-0.0182855	-0.00587929	-0.00151164	0	0	0.000392412
-0.00459325	-0.0029644	-8.02166e-06	0	0	0	0	0.000397965	-0.000216508	0.00731816	-0.00213118	9.6442e-05	-0.00347961	-0.00192421	-0.00200902	-0.000227694	-0.00090647	0	0.00149288	0.00757238	-0.000447272	0.000270425	-0.000974587	-2.97953e-05	-0.00382559	-0.00135126	-0.00620281	-0.00217999	0	0	-0.00252659	-0.0026773	-0.0197322	0	-0.00827829	-0.000738148	0.00028516	0.00277329	-0.0015007	-0.0015143	-0.00388007	-0.00137442	0.00833598	-0.00429611	0.000811747	0.000450858	0	-2.12485e-05	-0.000725258	0
0.00208632	-0.00176187	0	-0.000172411	0.00101443	0.000517	0.0157932	0	0.0180089	-2.18905e-05	0.00125922	-0.00142317	0.000191467	-0.00208401	0.000499412	-0.00164043	0	0	0.0440775	0.000119761	0.000361776	0.000792433	0.016655	-0.00182558	-0.00207515	-0.00519119	-0.00225859	-0.00145818	0	0	-0.000188367	0	0	-0.0356866	-0.00244233	-0.00630632	0.00103676	0.00215979	-0.00106722	-0.00431489	-0.0139107	-0.0047664	8.19054e-05	-0.00483546	-0.00120009	-0.0020164	-0.00334692	0	-0.00105865	0
-2.42456e-05	0	0	0.0141201	-0.000779348	0.00138747	0	0.00340678	-0.00145903	0.0614865	-0.00202968	0	-0.00117972	0.00307086	0	0.000673848	0	0	-0.00563325	0	-0.00110036	-0.000461854	0	0.111131	-0.00127833	0.00260599	0.000294758	0.00119934	0	0	-0.00502375	0	-0.0104836	0	0.00199455	0.00369794	0.000948871	7.21681e-05	-1.5434e-06	0	-0.00606031	-0.000752378	-0.000617716	-0.00103502	-0.00309778	-0.00122487	-0.00164565	-0.00197001	-0.00251391	0
0	0	0.00644612	0	0	0	0	0	0.0267193	-0.00334576	0.000829027	0	0.00726114	0	0.00324693	0	0	0	0.000507213	-0.000127965	-0.0010203	-0.000702134	0.0313482	-0.000885172	0.00386699	0	0.00234396	-0.000301276	0	0	-0.000645368	-0.0024035	0	0	0.0126124	1.43899e-06	0	0	-0.000983875	0	0.000724582	-0.000386708	-0.000342304	0	-0.00104803	-0.00828158	-0.000296899	0	0	0
0.000101609	-5.00679e-07	-0.000920101	-0.00106356	-0.00033359	-0.0018243	-0.000192342	0.00011743	-0.000273909	-0.00104818	0.00246188	0.000525254	0.000402868	0.000738152	-0.0011242	-0.00164814	-0.00197627	-0.000852126	-0.00113811	-0.00189314	0.000772222	-0.00188983	-0.000249665	-0.00190502	-0.00421143	-0.00190512	-0.00208819	0.000290109	0.000774775	-0.000224617	0.000483345	0.00124727	0.00117003	0.000346702	-0.00151569	-0.00238001	0.000251358	-0.000863535	0.00134613	0.00210261	0.0133897	0.0090039	-0.0010987	0.000143298	-0.00737583	0.000591031	0.0008652	0.00131292	-0.000684812	-0.000800182
-0.0015866	0.000657276	-0.000647439	-0.00100512	-0.001541	-0.00206993	-0.000547416	-0.000188974	0.000219583	-0.00232167	-0.00236537	0.000344412	-0.000753483	0.00105663	-0.00298499	0.00117693	-0.00278326	-0.000706216	-0.0123583	-0.000697143	0.000947284	-0.00326989	-0.00135778	0.000598705	-0.00292696	0.000457496	-0.00108744	0.00133768	-0.00032176	-0.000567652	0.000526056	0.00051869	6.96757e-05	0.000503939	0.00114332	0.00143686	-0.00164758	0.00111868	0.000352161	0.045412	0.000894608	0.000113337	-0.00241262	0.000393695	-0.00370926	4.57952e-05	0.00136502	0.000815351	-0.000912038	-0.000382725
0	0	0	0	0	-0.00118172	0	0	-0.00117616	-0.00685728	-0.000592974	0	-0.000632286	0	-0.0045454	-0.0048766	0	0	-0.0103657	-0.000356286	-0.000199914	-0.000690147	-1.44934e-05	-0.0068165	0.00530089	0.000111293	0.000710877	0.000185986	0	0	0.00014221	0	0	0	0.00154963	0.000230397	-0.00194865	8.21405e-05	0.0641805	0.0104727	0.000315648	0.000365048	0.00690054	0.00163273	0.00141672	4.25575e-05	0.0729211	0.00206138	0	0
0.000257218	0	0	-0.000515194	-0.00195389	-0.00190526	0	0	-0.00160625	-0.00136555	-0.00170238	0	-0.000958994	0	-0.000775904	-6.31647e-05	0	0	-0.000770097	-0.000361656	-0.00329261	-0.000334059	-0.00583743	-0.00146888	-0.000289937	0.000706027	-0.000161069	-0.000287421	0	0	-0.000171156	0	0	0	-0.00334961	-0.000300465	-0.000660994	-0.0011079	1.29062e-05	0.0311452	0.00123966	-7.72593e-05	0.000168276	0	0.000930943	0.00694157	0	0.0628698	0	0
0	0.00561307	0	0	0	0	0	0	-0.00182215	-0.000138428	-0.00953078	0	-0.00680959	0	-0.000603859	0	0	0.00703195	-0.00095968	0	-0.00133986	0	-0.0043195	-0.00289059	-0.00406734	-0.000188984	-0.00272615	-0.00164747	0	0	-0.00270545	0	0	0	-0.00507738	-0.00178396	-0.000238087	4.45647e-05	0	0	-0.00103993	-0.000220109	0.000193949	0	0.00576633	0.000442222	0.0835997	0	0.0129095	0.000774213
0.00388863	0	0	0	0	0	0	0	-0.000202891	-0.0016278	-1.61088e-06	-0.000356186	-0.000741361	-0.00339745	0	-0.000215448	0	0	0.00350009	-0.000175976	0	-0.00076296	0	-0.00696432	-0.00233804	-0.00126211	-0.00345042	-0.00385554	0	0	-0.00174553	0	0	0	-0.000218882	-0.0014237	0	0	-0.00221666	-0.00108057	0.000238499	-0.00129652	0	0.000294944	0.000155786	0.000410469	0	0.0178387	0.000301753	0.00360565
-9.60149e-05	-0.0015169	0	0	0.000532573	0.000114991	0	0.0155153	0.00065603	0.0024756	-0.000567046	0.000869036	-0.000149959	0.000448538	-0.000693972	0	0	0	-0.00530237	0.00036793	-0.000157785	-0.00103415	-0.0080357	-0.000924218	-0.00120722	0.000684177	-0.00492717	-0.00183126	0	-1.29819e-05	0.00080093	0.000148746	-4.82128e-05	0	-0.00244501	0.000295011	0	1.1431e-06	-0.000661036	-0.000651511	-0.000580565	-0.000836051	-0.00165141	-0.000331567	0.000416715	0.0011096	0	-1.7257e-05	2.77136e-05	0
0	-3.34352e-05	0	0	0.00181255	0.000150099	0.0280098	0	0.00375742	-0.00162552	0.00516013	0	0.00662483	-0.00165582	6.11781e-05	-0.00201136	0	-0.000284042	0.00166623	-0.00245361	-0.000302153	0.00106306	-0.00210373	-0.0041865	0.000505809	-0.000501519	-0.00303871	-0.00332187	0	0	-0.00100872	-0.00125249	-0.000125422	0	-0.00578894	-0.00141782	0	-0.000304645	0.000306297	-0.000288838	9.68056e-05	0.000546141	-0.000241264	-0.000545868	-0.000602715	-0.00277363	-3.02198e-05	0	-9.71491e-05	0
-0.000557385	0	-0.00102664	0	0	0.000193116	-0.00040626	0	-0.0017827	-0.00160759	-0.00383847	-0.000884782	-0.00305051	-0.000829486	-0.000358706	0	-5.3415e-05	0	-0.000129172	0.00442755	0.00101849	0.00127057	-0.00207882	-0.00283374	-0.0014338	-0.000757627	-0.0019035	-0.0010561	0	0	-0.0010928	-8.72713e-05	-0.000309546	0.000141274	-0.00292309	-0.00125316	-2.15417e-05	0	-0.000425975	-0.00086909	-3.69902e-05	0.000299951	-0.00167724	-0.000376768	7.33834e-05	0.000599318	0	-0.00186793	-0.000199386	0.000909895
0	-0.0040087	0	0	-0.00122888	-0.000831727	0	-2.94082e-05	-0.00207632	-0.00238851	-0.000310616	-0.00304663	-0.000775693	-0.000901459	1.97982e-05	-0.000393223	0	0	0.00632073	0.00017237	0.00112113	-0.000225823	-0.00170825	-0.00181109	-0.00204069	-0.00130085	-0.0016506	-0.00151305	0	0	-0.00109719	-0.00345575	0.00054978	0	-0.00627534	-0.00181146	0	0	-0.000582835	-0.000941198	-0.00119981	-0.0013169	-0.00265551	-0.00196655	-0.00184012	-0.00256668	0	0	-0.000295294	0
-0.000704068	-2.56089e-07	0	0	0	0	0	0	-0.00569301	3.66596e-06	-0.00272927	0	-0.00283953	0	0	0	0	0	-0.0149461	0	0	-0.000103891	-0.000615493	0.000827815	-0.00237447	0.000171977	-0.000323404	0.000927045	0	0	-0.00349113	0	0	0	-0.000389316	0.000914541	0.00187213	0.00279868	0	0.000185146	-0.000829129	0.00135095	0	0	-0.00340022	0	0	0	0	0
-0.000260254	-7.88657e-05	0	-0.00124386	0.000392291	-0.00010659	0	0	-0.000541995	-0.00510466	2.85762e-05	0	0	0	-0.000819101	-0.000491778	0	-0.000899365	-0.00314276	-0.00246922	-0.000238405	-0.00157628	0.000635934	-0.00136105	0.00691264	0	0	-4.66372e-06	0	0	0.000453204	0	-1.18101e-05	-0.000836963	0.00613669	0	0	0.00157097	0.00270177	0.000584453	-0.00419494	-0.00340457	-3.03617e-05	0	-4.25565e-05	-0.00439087	0	0	0	0
-0.000929767	0.0010046	-0.000487418	0.00194631	-0.00127902	-0.00222964	-0.000822382	0.000536216	-0.00023631	0.00214494	-0.000161335	0.00088779	9.8576e-05	-0.000862636	-0.00309093	-0.000195995	-0.0012489	0.000163784	-0.0121336	-0.00136255	-0.00195633	-0.000628171	-0.00520514	3.25053e-05	-0.00727633	-0.0013581	-0.0135228	0	-0.00337527	6.81225e-05	-0.004793	0.000947269	0.000228732	-0.000766204	-0.000904501	-0.000446596	0.00108269	0.00167983	0.00241922	-0.00376247	0.000512726	-0.007653	-0.000142254	-0.00028917	-0.00479321	-0.000529357	-0.000568449	0.000564912	-0.000168854	-0.000315626
0.00125508	-0.00193654	0.000489367	-1.27805e-05	-0.00209174	0.000216964	0.000811086	-0.000358918	-0.00375811	0.0040933	-0.00048204	-0.000739957	0.00389848	-0.000555132	-0.00103049	0.000289568	-0.00191694	-0.00151485	0.00335799	-0.00297455	0.00235683	0.00020536	-0.000701318	-0.00665793	-0.00136956	-0.00164303	-0.00376906	-0.00657603	-0.00144903	-0.00221728	-0.00105093	-0.000980363	-0.000132107	-0.00180541	-0.00100788	-0.00120069	0.00114841	0.0032655	-0.00532534	-0.00552781	-0.0108377	-0.00975132	-0.00628846	-0.000355273	-0.00537345	-0.00475279	-0.00215212	0.000237034	-0.000586217	-0.00152761
0.000793704	0.000316427	-9.63847e-05	-0.000321678	-0.0045915	-0.000406999	-0.00025775	-0.000383549	-0.00298613	0.000310747	-0.00423631	-0.000853651	0.00133088	0.000158236	0.00224438	-0.000445505	0.00104462	-0.00139339	-0.00234315	-0.0081959	0.0156729	-0.00278994	-0.00498957	-0.000798207	0.00410554	0.00328477	0.000708713	-4.97639e-05	0.00121457	-0.0010091	0.00971313	0.00149889	-0.000139743	6.67612e-05	0.00238109	-0.00163898	0.000246094	-0.00169198	-0.00644956	-0.0165106	0.00121083	-0.0132779	0.0040323	0.00334009	-0.0020062	-0.000832663	-0.000117257	-0.000469822	-0.00034536	0.000126272
-0.00045698	8.47597e-05	-0.00272521	-0.00135779	-0.00254681	-0.00349072	-0.0017029	-0.00147172	-0.000976174	-2.28845e-05	0.00136668	0.000410093	0.000831537	0.00079838	-0.00183716	6.64563e-05	0.00116708	-0.00020409	0.000140054	0.00208552	-0.00710671	-0.00187285	-0.000182032	0.00224877	-0.00530561	-0.00020465	-0.00405455	-0.00282641	0.00159589	0.00264931	-0.000494712	0.000688797	-0.000656604	-0.000738979	-0.000907058	0.00378644	0.00836539	0.00233978	0.00285456	0.0018095	-0.00179869	0.00149149	-0.00165004	-0.00296404	-0.00997856	-1.47991e-05	0.000938102	0.00116964	-0.000432045	-0.000673458
-0.000658525	0.000129528	-0.000972845	-0.00220442	-0.00274101	-0.00207952	-0.00255075	-0.000362533	-0.00617754	-0.00217414	-0.00057895	-0.000194574	0	0.000624215	-0.00658637	-0.00458124	0.00051317	-0.00015106	-0.000244656	-0.00123173	-0.00873372	-0.00577365	-0.000229151	-0.000837812	0.0292306	0.0045454	0.00411365	0.000852814	-2.30132e-05	0.000561501	-0.00121674	-4.86479e-05	-0.000324251	-0.000306061	0.01757	0.0453472	0.00955038	0.0021678	0.00664587	0.00295838	-0.00405512	-0.00453036	0.0309519	0.000200927	0.0115229	0.000335208	0.000173314	0.0462481	-0.00359014	-0.000913343
-0.000335041	0.00223205	-0.000787395	-0.0013769	8.73886e-05	-0.000489355	-0.00119448	-0.00361628	0.000220521	0.00163658	-0.00616705	-0.00308241	0	0	-0.000351351	0.000919907	0.000118723	0.00137179	0.0100691	0.00471182	-0.00466718	0.000771914	0	-0.00142408	-0.00188746	-0.00126805	-0.00269708	-0.000751291	-6.01266e-05	0.000208666	-0.000988272	-0.00294794	-0.00105716	-0.00161046	-0.00239758	-0.00124714	0.00411775	0.00305497	-0.00332732	-0.00779352	-0.00452087	0.000323508	0.00328726	-0.000332212	0.00273749	0.000806199	0.00197412	0.011448	0	0.000146182
0.000272526	0.00562215	0	-0.000365046	0.000155523	-0.000836644	-0.000469615	0	0.00360136	-0.00171725	0.00126047	0.000110892	6.7143e-05	-0.000792359	-0.00222139	0.000587737	7.5551e-05	1.90271e-05	0.00107594	-0.0015825	-0.00179095	1.36863e-05	-0.00161358	-0.00479311	-0.00258526	-0.00262829	-0.000907315	-0.00139512	0	0	-0.00179236	-0.000237072	-0.00171369	0.000671474	-0.00512398	-0.00338119	0.00215059	0.00565303	9.29179e-05	-7.71679e-05	-0.00908121	-0.00147537	-0.00503878	-0.00278714	-0.000693737	-0.00266856	-0.000120107	-0.0047013	-5.34593e-05	0
-0.000246702	6.091e-05	-9.97715e-05	-0.000470534	-0.000709388	-3.75034e-05	-0.00118154	0	-0.000168244	-0.000458204	-0.00133478	-3.49078e-05	-0.000779472	-0.000110386	0	0.00144726	2.97623e-05	0	0.00163391	-0.000194089	-0.000207232	-0.000315286	0	-0.000511657	-0.00216664	0	-0.000393677	-8.21341e-05	-7.43091e-05	-6.38201e-05	-0.000828627	0	-6.17591e-05	2.21504e-06	-0.00124358	-0.00100571	-2.66036e-05	0.00153888	-0.00061617	0.00124004	0.000507593	-0.0109407	0.000134846	0	-0.000287693	-0.00052828	0	0	4.93894e-05	0
0.00131658	-0.000801462	0.000284742	-0.00168675	-0.00124603	-0.000411558	-0.00134518	-0.00351901	-0.00161084	0.00186123	0.00296943	0.000618775	0.000478061	0.00134289	0.0012056	0.00306568	-0.000815316	-0.00218276	-0.00052543	-0.00302313	-0.00289733	-0.00192447	0.0023599	0.00630722	0.00486924	0	0	0.000622558	0.000527344	2.61243e-05	-0.000530626	0.000526468	-0.00114899	-0.00073861	0.00151623	0	0.00650839	0.00222227	-0.00023083	0.00245767	-0.003611	0.00290557	0.0112414	0.014857	-0.00408784	0	0.000129484	-0.00101728	0.000356945	-0.000312222
-0.000422289	-0.00127896	0.000114377	-0.0023694	0.000694704	-0.000314779	0.000418535	-0.000651012	-0.000789626	-0.00211438	-0.00343416	-0.00354505	-0.00303805	-6.29051e-05	-6.33291e-07	-0.00127561	0.000817798	0.000136867	0.0027636	-0.00104767	-0.00350785	-0.00256042	0.000674581	-0.0112882	-0.00303105	-0.00156893	2.25149e-05	-0.0085322	0.00184938	0.0020264	-0.00324059	-0.00230843	-0.000522314	-0.00245475	-0.00552726	-0.0194702	0.00168229	-0.000594594	0.00316656	0.0023489	0.0051258	0.00293238	-0.01309	-0.00205308	-0.000905955	-0.00231363	0.000398484	-0.00172545	0.000600051	-0.000535555
[truncated: 66 more columns]

## Sheet: Figure_1_F(MDD)
0	0.158088	0	0	-0.00016698	-0.00192811	0.000863404	0	-0.00462612	-0.00710161	0.110419	0.0029056	0.00256521	0	0.00163618	-0.000147194	0	0	0.15833	-0.00336555	-0.000130572	-0.000827387	-0.00165164	-0.010682	-0.00639559	-0.00426555	0.000477278	0.000443012	0	0	-0.00605213	-0.000737091	-0.000113094	-0.00361381	-0.00015475	-0.00355918	0	0	0	-8.03487e-05	-0.00168164	-0.0035031	-0.000124783	-0.00147668	-0.00213239	-0.0047206	0	-0.000578253	0.000517014	0
0.158088	0	0	0	0	0	-0.00357214	0	-0.00217707	-0.00506059	-0.000453066	0.0276435	-0.000618472	0	0	0.000481575	0	0.0112241	-0.000447655	0.0941261	3.34259e-05	-0.000457048	-0.0106377	-0.00588628	-0.0027202	-0.000206722	0.000120411	0.000268373	0	0	-0.00744119	0	0	0.00202065	-0.00233204	-0.00251245	-0.000861854	-0.000838066	0	0	0.000338947	0.000703797	-0.000138019	-2.88108e-05	-0.000503832	6.13776e-05	0	0	0	0
0	0	0	0.0791233	0.00529678	-0.000569877	0.345046	0	0.00149114	-0.0110782	-0.00446973	-0.00928314	-0.00172286	-0.0146626	0.00138199	-0.000474147	0	0	0.0834406	-0.000732239	-0.000304538	0	0.194119	0.00174639	0.0296302	0	0.00224527	-0.000499045	0	-0.0039346	0.0570555	0	0	0	0.0075927	-0.000486318	0	0	0	0	-0.000622174	-0.00324967	0.00017074	0	-0.00324536	-0.00414013	0	0	0	0
0	0	0.0791233	0	0	0.0167871	0	0.306914	-0.00156179	-0.000127163	-0.0111043	0	-0.0345679	-0.00614003	-0.0111249	0.00013666	0	0	9.42231e-05	0.0364968	-0.000240959	0.000271972	-0.00568331	0.217294	-0.00135055	0.01281	-0.00599922	0.000132584	0	0	0.00183918	0.0269724	-1.21135e-06	0.000193512	-0.00269155	0.000847138	0	0	0	0	-0.00363186	-0.000789733	-0.00126758	-0.000461424	-0.0109851	0	0	0	-0.00281537	0
-0.00016698	0	0.00529678	0	0	0.221536	0.0129126	0	0.351702	-0.00833839	-0.000923154	-0.0049871	-0.00262046	-0.00184222	0.000304153	-0.00151841	0	0	0.00420525	0	0.0439202	0.0113843	0.00062141	-0.011887	0.070539	3.01975e-05	0.0642082	0.000266061	0	0	-0.0018243	-0.00365448	0	0	-0.00127401	-0.00541247	-0.00020069	0	0.00180061	-0.00223814	-0.00379298	-0.0033875	0	-0.00236744	0.00737967	0.000382629	0	0	0	0
-0.00192811	0	-0.000569877	0.0167871	0.221536	0	0	0.006883	0.00494226	0.336777	-0.00395844	-0.0041846	-0.000749646	0	-0.00126135	-0.000124613	0	0	0.000221506	-0.000783939	0.0239302	0.0451565	-0.00782495	0.00278145	-0.00327406	0.108064	-0.00840967	0.131839	0	0	-0.0197017	0	-0.00455131	0	-0.00519889	0.00176816	-0.000219553	-0.00238956	0	0.000113094	-0.00799943	-0.00403917	0	-0.00381621	0.00209077	0.00201187	0	0	0.000807927	0
0.000863404	-0.00357214	0.345046	0	0.0129126	0	0	0.16617	0.0881514	-0.00821932	0.00113895	-0.0035738	0.0893328	-0.00377485	-0.00119858	-0.0189987	0	0	0.012352	0	2.83718e-05	-6.97224e-05	-0.00391576	-0.0518265	-0.00217799	-0.00741581	-0.00987227	-0.00196913	0	0	0.0286807	0	0.0149233	0	-0.0119783	-0.00965745	0	-0.00774305	0	-0.000464119	-0.00694321	-0.00319798	-0.0020452	0	-0.000776045	-0.00805408	0	0	0	0
0	0	0	0.306914	0	0.006883	0.16617	0	8.16207e-05	0.127834	4.18678e-05	0.0203379	0	0.0481699	-0.0204544	-0.000893558	0	0	-0.0110666	-3.73438e-05	0	0	-0.0641646	-0.00234206	-0.00601109	0.000396361	-0.0129665	-0.000642965	0	0	0	0.0364693	-0.00245409	0.0317669	-0.0305738	0.000498231	-0.00637592	-0.00137553	0	0	-0.00239199	-0.000840906	-0.00130937	0	-0.005055	3.04508e-05	0	0	0	0
-0.00462612	-0.00217707	0.00149114	-0.00156179	0.351702	0.00494226	0.0881514	8.16207e-05	0	0.243905	0.00784628	-0.00336145	0.102901	-0.000192089	0.126178	-0.00831181	-0.00230077	-0.00045183	-0.0091824	-0.00994324	-0.00286457	-0.0073781	0.0146588	-0.0374316	-0.00140133	-0.0148851	-0.00887923	-0.0240661	-9.84363e-05	-0.000983327	-0.0048565	-0.00559312	-0.00073527	-0.000757379	-0.00239154	-0.00669083	0.000463993	-0.00425138	0.00145037	-0.00691369	-0.00349922	-0.0113493	0.00111435	-0.000711044	-0.00295905	-0.00135387	0	0	5.96124e-05	0.000122824
-0.00710161	-0.00506059	-0.0110782	-0.000127163	-0.00833839	0.336777	-0.00821932	0.127834	0.243905	0	-0.00453581	0.0119506	-0.000711026	0.0217103	0.00521018	0.146294	-0.00160798	-0.00521591	-0.00941318	-0.00319992	-0.00698575	-0.000105981	-0.00308957	0.0235295	-0.0117416	0.0077226	-0.013503	-0.0129729	-0.00141572	0.00384458	-0.0226987	0.0297946	-0.00970633	0.00653276	-0.0203728	0.00260498	-0.00190463	-0.00251629	-0.00489984	-0.000466733	0.000200913	0.00422682	-4.00642e-05	0	-0.00103975	-0.000419379	-0.000794651	-0.000410243	0	0.000827231
0.110419	-0.000453066	-0.00446973	-0.0111043	-0.000923154	-0.00395844	0.00113895	4.18678e-05	0.00784628	-0.00453581	0	0.14653	0.518535	0.00658025	0.0262244	-0.0180779	0.069603	0	0.0544488	-0.0145163	-0.00385686	-0.00330578	0.00979028	-0.00881968	-0.00865182	-0.0284988	0.00100311	-0.000457146	0.0116991	-0.00700557	-0.00596855	-0.000591468	0.00103102	-0.0051876	-0.000664632	-0.00200675	0.00115243	-0.000924943	0.000832579	5.56983e-05	-0.00658848	-0.00249727	-0.000171347	0	-0.00211705	-0.00381561	0	-0.00157722	0	-9.35523e-05
0.0029056	0.0276435	-0.00928314	0	-0.0049871	-0.0041846	-0.0035738	0.0203379	-0.00336145	0.0119506	0.14653	0	0	0.424542	-0.00933756	0.00985843	0	0.0277451	-0.00460172	0.00831746	-0.00173814	0	-0.0013253	0.000898356	-0.0102018	-0.000125169	-0.00454146	-0.000985995	0	0.0149625	-0.00266188	-0.000185891	-0.00551222	0	-0.00400898	-0.00054643	0.000628777	-0.000594831	0	0	0.0015481	0.00152656	-0.000462677	0	-0.00540629	-9.15565e-07	0	0	0	0
0.00256521	-0.000618472	-0.00172286	-0.0345679	-0.00262046	-0.000749646	0.0893328	0	0.102901	-0.000711026	0.518535	0	0	0.148407	0.196278	-0.000581135	0	-0.000554614	-0.00310181	-0.0185709	-0.00338112	-0.00124188	0.00143638	-0.0412996	-0.00474622	-0.0111926	0.000373936	-0.00221034	0.00804879	0	-0.00324162	-0.00477219	0.00326367	-0.00252191	-0.00214602	-0.00126935	0.000984137	-0.000222003	0.000177833	0	-0.00487377	-0.00412501	0	0	0.000402125	-0.000479747	0	0	0	-0.000202385
0	0	-0.0146626	-0.00614003	-0.00184222	0	-0.00377485	0.0481699	-0.000192089	0.0217103	0.00658025	0.424542	0.148407	0	0.00017191	0.208538	0	0	-0.011398	-0.000432529	-0.000234449	-0.000949237	-0.000113732	0.00369172	-0.00341088	-0.000859221	0.00232565	0.00131204	0	0	-0.00531974	0.000210404	-0.0035512	0.000546983	0.000390794	0.00269638	0	7.64222e-05	0	0	-0.000786713	0.000437237	8.7869e-05	0.00203863	-0.00477417	-3.35341e-05	0	0	0	-0.000364387
0.00163618	0	0.00138199	-0.0111249	0.000304153	-0.00126135	-0.00119858	-0.0204544	0.126178	0.00521018	0.0262244	-0.00933756	0.196278	0.00017191	0	0.280968	-0.00619921	-0.000673555	0.0460889	-5.72545e-07	0.000912589	0.0010791	0.150427	-0.00165666	-0.00164561	-0.00268138	0.0112978	0.000909002	0.00615789	0	0.0214783	-0.000806444	0.00113387	-0.00261935	0.000294971	-0.0101216	0.00447597	-0.000792391	0	-0.00476163	-0.0018906	-0.00526177	-0.000849985	-0.00049969	-0.00264664	-0.00225625	0	0	0	0
-0.000147194	0.000481575	-0.000474147	0.00013666	-0.00151841	-0.000124613	-0.0189987	-0.000893558	-0.00831181	0.146294	-0.0180779	0.00985843	-0.000581135	0.208538	0.280968	0	0	-4.71685e-05	-0.000603116	0.0236565	0.00449009	0.00163024	-0.000289941	0.107801	-0.0146383	0.00125688	0.000731203	0.00466841	0	0.0495524	0.0116587	0.0171021	0	0	-0.0111083	-0.00143159	0.000252109	0.000313437	0	0	0.00145823	0.000193246	-0.00194601	-0.000101766	-0.00462157	-0.00057396	0	-0.0010699	-0.000436885	0
0	0	0	0	0	0	0	0	-0.00230077	-0.00160798	0.069603	0	0	0	-0.00619921	0	0	0.23357	0.00497593	0.000287134	0	0.000343119	-0.00320452	-0.00231237	-0.00105571	-0.00179171	-9.57939e-06	-0.000196242	0.0925419	0	-0.00253767	0	0	0	-0.00224239	-0.000912976	4.46122e-05	0	0	0	0.000100238	0.00177977	-0.00102569	0	-0.000176966	-0.00101976	0	0	-0.000609914	0
0	0.0112241	0	0	0	0	0	0	-0.00045183	-0.00521591	0	0.0277451	-0.000554614	0	-0.000673555	-4.71685e-05	0.23357	0	0	0.00380459	-0.000986803	0	0	-0.00759095	1.77488e-05	-0.000655417	0.000419692	-0.00011709	0	0.0637828	-0.005082	0	0	0	0.00223942	0	0	0	0	0	0.00207801	0.0014585	0	0	0.00276627	0	0	0	0	0
0.15833	-0.000447655	0.0834406	9.42231e-05	0.00420525	0.000221506	0.012352	-0.0110666	-0.0091824	-0.00941318	0.0544488	-0.00460172	-0.00310181	-0.011398	0.0460889	-0.000603116	0.00497593	0	0	0.492599	0.0021559	0.000390799	0.0286788	-0.0109862	-0.00765053	-0.0231639	-0.00708816	-0.000452509	0.0233081	0	0.0102114	-0.00633531	0.033303	-0.00316733	-0.00914102	-0.00466287	-0.00117979	-0.0157136	-0.0034802	-0.00592631	-0.00612389	-0.00658074	-0.000437146	-6.61262e-05	-0.000793999	-0.00597015	0	-0.00203445	-0.000851268	0
-0.00336555	0.0941261	-0.000732239	0.0364968	0	-0.000783939	0	-3.73438e-05	-0.00994324	-0.00319992	-0.0145163	0.00831746	-0.0185709	-0.000432529	-5.72545e-07	0.0236565	0.000287134	0.00380459	0.492599	0	-0.00396929	0.000165002	0	0.0118496	-0.00725151	0	-0.00310641	0	0	0.0177155	-0.00076878	0	0	0.0997245	-0.0140746	-0.00299564	-0.000911012	-0.00134258	-0.000872994	-0.000597522	0.00146221	0.00514331	-0.00857123	-0.000688948	0.000265743	-0.000951501	0	0	0	0
-0.000130572	3.34259e-05	-0.000304538	-0.000240959	0.0439202	0.0239302	2.83718e-05	0	-0.00286457	-0.00698575	-0.00385686	-0.00173814	-0.00338112	-0.000234449	0.000912589	0.00449009	0	-0.000986803	0.0021559	-0.00396929	0	0.467273	-0.000361798	-0.0084293	0.00698693	0.00628964	0.0542923	0.00670892	0	2.82491e-05	0.022985	-0.000114768	0.000832365	-0.000244473	-0.00838812	-0.00369574	-0.00272302	-0.00519175	0.018571	0.00311914	0.0496647	0.00628776	0	0.000294782	0.00197663	0.00182703	0	0	0	0
-0.000827387	-0.000457048	0	0.000271972	0.0113843	0.0451565	-6.97224e-05	0	-0.0073781	-0.000105981	-0.00330578	0	-0.00124188	-0.000949237	0.0010791	0.00163024	0.000343119	0	0.000390799	0.000165002	0.467273	0	-0.00939891	-0.00330477	5.23945e-05	0.00715956	0.000269201	0.187075	-1.20216e-05	-6.17735e-07	0.00212266	0	-0.00106946	-0.000185998	-0.00549674	-0.001861	-0.00172239	-0.00341876	0.00195189	0.00785216	0.00605194	0.0211975	-0.00169587	-0.00197033	-0.000456049	-2.20228e-05	0	0	1.00774e-05	0
-0.00165164	-0.0106377	0.194119	-0.00568331	0.00062141	-0.00782495	-0.00391576	-0.0641646	0.0146588	-0.00308957	0.00979028	-0.0013253	0.00143638	-0.000113732	0.150427	-0.000289941	-0.00320452	0	0.0286788	0	-0.000361798	-0.00939891	0	0.474429	0.0574867	-0.0121202	0.0439433	-0.000338646	0	-0.00526312	0.0501116	0	-0.000176231	-0.0101696	0.0502383	-0.0164867	0.000538969	-0.000644183	0	-0.00248742	-0.00270078	-0.00888197	0	0	-0.000245116	-0.00656072	0	0	0	0
-0.010682	-0.00588628	0.00174639	0.217294	-0.011887	0.00278145	-0.0518265	-0.00234206	-0.0374316	0.0235295	-0.00881968	0.000898356	-0.0412996	0.00369172	-0.00165666	0.107801	-0.00231237	-0.00759095	-0.0109862	0.0118496	-0.0084293	-0.00330477	0.474429	0	-0.00378988	0.0720844	-7.78796e-06	0.00562841	-0.00821805	-0.00388798	-0.00242807	0.099918	-0.0183789	-0.00029258	0.0109202	0.00111846	0.000198448	0.00027008	-0.00485663	0.00174265	-0.00203372	-0.00068136	0.000162619	0	-0.00108102	0	-0.00100081	0	-0.000540705	-0.0011326
-0.00639559	-0.0027202	0.0296302	-0.00135055	0.070539	-0.00327406	-0.00217799	-0.00601109	-0.00140133	-0.0117416	-0.00865182	-0.0102018	-0.00474622	-0.00341088	-0.00164561	-0.0146383	-0.00105571	1.77488e-05	-0.00765053	-0.00725151	0.00698693	5.23945e-05	0.0574867	-0.00378988	0	0.469005	0.240311	0.00434585	-0.0020931	-0.00384916	0.164605	-0.0114085	0.000668984	-0.00512286	0.0964702	-0.000217172	-0.000379901	-0.00430881	0.0102286	0.0036975	-0.000236202	0.00325983	0.0070289	0.00071318	0.00780682	-0.00573772	-0.00139545	0.000909025	-0.000146551	-0.000361966
-0.00426555	-0.000206722	0	0.01281	3.01975e-05	0.108064	-0.00741581	0.000396361	-0.0148851	0.0077226	-0.0284988	-0.000125169	-0.0111926	-0.000859221	-0.00268138	0.00125688	-0.00179171	-0.000655417	-0.0231639	0	0.00628964	0.00715956	-0.0121202	0.0720844	0.469005	0	0	0.132326	-0.00242523	0	0	0.124127	-0.00122	0	0	0.0323003	-0.000466242	-0.00236651	0.000149693	0.00689284	-0.00425892	0.00191544	0	0.000315068	-0.000263158	9.18391e-05	-0.000438076	0	0	-0.000903932
0.000477278	0.000120411	0.00224527	-0.00599922	0.0642082	-0.00840967	-0.00987227	-0.0129665	-0.00887923	-0.013503	0.00100311	-0.00454146	0.000373936	0.00232565	0.0112978	0.000731203	-9.57939e-06	0.000419692	-0.00708816	-0.00310641	0.0542923	0.000269201	0.0439433	-7.78796e-06	0.240311	0	0	0.57374	-0.0107234	-0.00256036	-0.00292534	-0.00969868	-0.00054717	-0.00545981	0.0614467	-0.000881841	0.000425163	0.000258683	0.0132219	0.00361748	0.000514596	0.00228991	3.54681e-05	0	-0.000544503	-0.00120494	0	0	0.000215293	1.70818e-05
0.000443012	0.000268373	-0.000499045	0.000132584	0.000266061	0.131839	-0.00196913	-0.000642965	-0.0240661	-0.0129729	-0.000457146	-0.000985995	-0.00221034	0.00131204	0.000909002	0.00466841	-0.000196242	-0.00011709	-0.000452509	0	0.00670892	0.187075	-0.000338646	0.00562841	0.00434585	0.132326	0.57374	0	-0.0068509	-0.00324099	-0.0144874	0	-0.0045783	-0.000900949	0.000660339	0.00194326	0.000925158	-0.00171281	0.0085055	0.0136289	-0.000945534	0.00205461	0	0	-0.00244415	0.000196823	-0.000313187	-0.000172795	0	0
0	0	0	0	0	0	0	0	-9.84363e-05	-0.00141572	0.0116991	0	0.00804879	0	0.00615789	0	0.0925419	0	0.0233081	0	0	-1.20216e-05	0	-0.00821805	-0.0020931	-0.00242523	-0.0107234	-0.0068509	0	0.43007	0.0423067	0	0.00652353	0	-0.00891801	-0.00330036	0	0	0	0	0.00357909	0.00128017	-0.000380986	0	-0.000374014	-0.000398815	0	0	0	0
0	0	-0.0039346	0	0	0	0	0	-0.000983327	0.00384458	-0.00700557	0.0149625	0	0	0	0.0495524	0	0.0637828	0	0.0177155	2.82491e-05	-6.17735e-07	-0.00526312	-0.00388798	-0.00384916	0	-0.00256036	-0.00324099	0.43007	0	0.0012136	0.0353102	0	0.0268579	-0.00317832	-0.000136063	0	0.00417275	0	0	0.00471691	0.00535829	-0.000331768	-0.000465566	0.000769828	0.00018439	0	0	0	0
-0.00605213	-0.00744119	0.0570555	0.00183918	-0.0018243	-0.0197017	0.0286807	0	-0.0048565	-0.0226987	-0.00596855	-0.00266188	-0.00324162	-0.00531974	0.0214783	0.0116587	-0.00253767	-0.005082	0.0102114	-0.00076878	0.022985	0.00212266	0.0501116	-0.00242807	0.164605	0	-0.00292534	-0.0144874	0.0423067	0.0012136	0	0.638656	0.0708891	0	0.00836153	-0.000297419	-0.00428099	-0.00325593	-0.00198228	-0.00311629	0.00159407	-7.50927e-05	3.67052e-05	0	0.00439967	-0.000366869	0	0	0	0
-0.000737091	0	0	0.0269724	-0.00365448	0	0	0.0364693	-0.00559312	0.0297946	-0.000591468	-0.000185891	-0.00477219	0.000210404	-0.000806444	0.0171021	0	0	-0.00633531	0	-0.000114768	0	0	0.099918	-0.0114085	0.124127	-0.00969868	0	0	0.0353102	0.638656	0	0	0.0460311	0.000551632	0.0028307	-0.00164753	-0.00140584	-0.00152273	0	0.000356047	0.00263232	-9.03658e-05	0	0.000191134	0.00059227	0	0	0	0
-0.000113094	0	0	-1.21135e-06	0	-0.00455131	0.0149233	-0.00245409	-0.00073527	-0.00970633	0.00103102	-0.00551222	0.00326367	-0.0035512	0.00113387	0	0	0	0.033303	0	0.000832365	-0.00106946	-0.000176231	-0.0183789	0.000668984	-0.00122	-0.00054717	-0.0045783	0.00652353	0	0.0708891	0	0	0.609769	0.00238706	-0.00290559	-0.00211891	-0.00343491	0	0	0.00834549	0.00137095	-0.000869164	-0.000520141	-3.93465e-05	-0.000669243	0	-0.00182026	0	0
-0.00361381	0.00202065	0	0.000193512	0	0	0	0.0317669	-0.000757379	0.00653276	-0.0051876	0	-0.00252191	0.000546983	-0.00261935	0	0	0	-0.00316733	0.0997245	-0.000244473	-0.000185998	-0.0101696	-0.00029258	-0.00512286	0	-0.00545981	-0.000900949	0	0.0268579	0	0.0460311	0.609769	0	0.0018307	0.028089	-0.0100633	-0.00157852	0	0	0.00243901	0.00449058	-0.00427177	0	-0.000335411	0.000684742	0	0	0	0
-0.00015475	-0.00233204	0.0075927	-0.00269155	-0.00127401	-0.00519889	-0.0119783	-0.0305738	-0.00239154	-0.0203728	-0.000664632	-0.00400898	-0.00214602	0.000390794	0.000294971	-0.0111083	-0.00224239	0.00223942	-0.00914102	-0.0140746	-0.00838812	-0.00549674	0.0502383	0.0109202	0.0964702	0	0.0614467	0.000660339	-0.00891801	-0.00317832	0.00836153	0.000551632	0.00238706	0.0018307	0	0.554559	0.000654476	-0.00251986	0.00265767	-0.000352967	-0.00307544	-0.00161217	0.00507374	0.00280234	0.0673058	-5.41234e-05	-0.00347423	-0.000530366	-0.0115156	-0.00822101
-0.00355918	-0.00251245	-0.000486318	0.000847138	-0.00541247	0.00176816	-0.00965745	0.000498231	-0.00669083	0.00260498	-0.00200675	-0.00054643	-0.00126935	0.00269638	-0.0101216	-0.00143159	-0.000912976	0	-0.00466287	-0.00299564	-0.00369574	-0.001861	-0.0164867	0.00111846	-0.000217172	0.0323003	-0.000881841	0.00194326	-0.00330036	-0.000136063	-0.000297419	0.0028307	-0.00290559	0.028089	0.554559	0	-0.000754354	0.00261945	2.54673e-05	0.00201958	0.0016489	0.00475185	-0.00215664	0	0.00255544	0.0125443	0	0	-0.00392479	-0.00534349
0	-0.000861854	0	0	-0.00020069	-0.000219553	0	-0.00637592	0.000463993	-0.00190463	0.00115243	0.000628777	0.000984137	0	0.00447597	0.000252109	4.46122e-05	0	-0.00117979	-0.000911012	-0.00272302	-0.00172239	0.000538969	0.000198448	-0.000379901	-0.000466242	0.000425163	0.000925158	0	0	-0.00428099	-0.00164753	-0.00211891	-0.0100633	0.000654476	-0.000754354	0	0.232046	0.20347	0.000152472	0.19101	0.0040297	-0.00030528	-0.000689313	-0.00111917	-0.00280577	1.45785e-05	0	2.52824e-05	0
0	-0.000838066	0	0	0	-0.00238956	-0.00774305	-0.00137553	-0.00425138	-0.00251629	-0.000924943	-0.000594831	-0.000222003	7.64222e-05	-0.000792391	0.000313437	0	0	-0.0157136	-0.00134258	-0.00519175	-0.00341876	-0.000644183	0.00027008	-0.00430881	-0.00236651	0.000258683	-0.00171281	0	0.00417275	-0.00325593	-0.00140584	-0.00343491	-0.00157852	-0.00251986	0.00261945	0.232046	0	0.00166726	0.236183	-0.00276275	0.146008	2.23977e-05	0.00132795	-0.00334165	-0.00288069	0.000308848	0.00344464	-0.00276345	0
0	0	0	0	0.00180061	0	0	0	0.00145037	-0.00489984	0.000832579	0	0.000177833	0	0	0	0	0	-0.0034802	-0.000872994	0.018571	0.00195189	0	-0.00485663	0.0102286	0.000149693	0.0132219	0.0085055	0	0	-0.00198228	-0.00152273	0	0	0.00265767	2.54673e-05	0.20347	0.00166726	0	0.34412	0.105495	-0.00312568	1.68065e-05	-0.000534661	-0.00171664	0	0	-5.82735e-05	0	0
-8.03487e-05	0	0	0	-0.00223814	0.000113094	-0.000464119	0	-0.00691369	-0.000466733	5.56983e-05	0	0	0	-0.00476163	0	0	0	-0.00592631	-0.000597522	0.00311914	0.00785216	-0.00248742	0.00174265	0.0036975	0.00689284	0.00361748	0.0136289	0	0	-0.00311629	0	0	0	-0.000352967	0.00201958	0.000152472	0.236183	0.34412	0	0.0154085	0.165351	-0.00322294	0	-0.000330792	-0.000529849	0	0	0	0
-0.00168164	0.000338947	-0.000622174	-0.00363186	-0.00379298	-0.00799943	-0.00694321	-0.00239199	-0.00349922	0.000200913	-0.00658848	0.0015481	-0.00487377	-0.000786713	-0.0018906	0.00145823	0.000100238	0.00207801	-0.00612389	0.00146221	0.0496647	0.00605194	-0.00270078	-0.00203372	-0.000236202	-0.00425892	0.000514596	-0.000945534	0.00357909	0.00471691	0.00159407	0.000356047	0.00834549	0.00243901	-0.00307544	0.0016489	0.19101	-0.00276275	0.105495	0.0154085	0	0.298186	-0.00165084	-0.00149917	-0.00442531	-0.000594717	-5.29648e-05	-0.00265029	-0.0017204	-0.000171922
-0.0035031	0.000703797	-0.00324967	-0.000789733	-0.0033875	-0.00403917	-0.00319798	-0.000840906	-0.0113493	0.00422682	-0.00249727	0.00152656	-0.00412501	0.000437237	-0.00526177	0.000193246	0.00177977	0.0014585	-0.00658074	0.00514331	0.00628776	0.0211975	-0.00888197	-0.00068136	0.00325983	0.00191544	0.00228991	0.00205461	0.00128017	0.00535829	-7.50927e-05	0.00263232	0.00137095	0.00449058	-0.00161217	0.00475185	0.0040297	0.146008	-0.00312568	0.165351	0.298186	0	-0.00492917	-0.0021933	-0.00224293	-0.00158153	0	0	0	-4.23617e-05
-0.000124783	-0.000138019	0.00017074	-0.00126758	0	0	-0.0020452	-0.00130937	0.00111435	-4.00642e-05	-0.000171347	-0.000462677	0	8.7869e-05	-0.000849985	-0.00194601	-0.00102569	0	-0.000437146	-0.00857123	0	-0.00169587	0	0.000162619	0.0070289	0	3.54681e-05	0	-0.000380986	-0.000331768	3.67052e-05	-9.03658e-05	-0.000869164	-0.00427177	0.00507374	-0.00215664	-0.00030528	2.23977e-05	1.68065e-05	-0.00322294	-0.00165084	-0.00492917	0	0.470897	0.0984698	-0.000864074	0.273137	0.0102061	0	0
-0.00147668	-2.88108e-05	0	-0.000461424	-0.00236744	-0.00381621	0	0	-0.000711044	0	0	0	0	0.00203863	-0.00049969	-0.000101766	0	0	-6.61262e-05	-0.000688948	0.000294782	-0.00197033	0	0	0.00071318	0.000315068	0	0	0	-0.000465566	0	0	-0.000520141	0	0.00280234	0	-0.000689313	0.00132795	-0.000534661	0	-0.00149917	-0.0021933	0.470897	0	0.000725081	0.103894	0.00536546	0.296525	0	0
-0.00213239	-0.000503832	-0.00324536	-0.0109851	0.00737967	0.00209077	-0.000776045	-0.005055	-0.00295905	-0.00103975	-0.00211705	-0.00540629	0.000402125	-0.00477417	-0.00264664	-0.00462157	-0.000176966	0.00276627	-0.000793999	0.000265743	0.00197663	-0.000456049	-0.000245116	-0.00108102	0.00780682	-0.000263158	-0.000544503	-0.00244415	-0.000374014	0.000769828	0.00439967	0.000191134	-3.93465e-05	-0.000335411	0.0673058	0.00255544	-0.00111917	-0.00334165	-0.00171664	-0.000330792	-0.00442531	-0.00224293	0.0984698	0.000725081	0	0.552174	0.00331742	0.000213538	0.206638	0
-0.0047206	6.13776e-05	-0.00414013	0	0.000382629	0.00201187	-0.00805408	3.04508e-05	-0.00135387	-0.000419379	-0.00381561	-9.15565e-07	-0.000479747	-3.35341e-05	-0.00225625	-0.00057396	-0.00101976	0	-0.00597015	-0.000951501	0.00182703	-2.20228e-05	-0.00656072	0	-0.00573772	9.18391e-05	-0.00120494	0.000196823	-0.000398815	0.00018439	-0.000366869	0.00059227	-0.000669243	0.000684742	-5.41234e-05	0.0125443	-0.00280577	-0.00288069	0	-0.000529849	-0.000594717	-0.00158153	-0.000864074	0.103894	0.552174	0	0.000919837	0.00621307	0.000345906	0.213892
0	0	0	0	0	0	0	0	0	-0.000794651	0	0	0	0	0	0	0	0	0	0	0	0	0	-0.00100081	-0.00139545	-0.000438076	0	-0.000313187	0	0	0	0	0	0	-0.00347423	0	1.45785e-05	0.000308848	0	0	-5.29648e-05	0	0.273137	0.00536546	0.00331742	0.000919837	0	0.349395	0.0116254	0
-0.000578253	0	0	0	0	0	0	0	0	-0.000410243	-0.00157722	0	0	0	0	-0.0010699	0	0	-0.00203445	0	0	0	0	0	0.000909025	0	0	-0.000172795	0	0	0	0	-0.00182026	0	-0.000530366	0	0	0.00344464	-5.82735e-05	0	-0.00265029	0	0.0102061	0.296525	0.000213538	0.00621307	0.349395	0	0	0.00422746
0.000517014	0	0	-0.00281537	0	0.000807927	0	0	5.96124e-05	0	0	0	0	0	0	-0.000436885	-0.000609914	0	-0.000851268	0	0	1.00774e-05	0	-0.000540705	-0.000146551	0	0.000215293	0	0	0	0	0	0	0	-0.0115156	-0.00392479	2.52824e-05	-0.00276345	0	0	-0.0017204	0	0	0	0.206638	0.000345906	0.0116254	0	0	0.235317
0	0	0	0	0	0	0	0	0.000122824	0.000827231	-9.35523e-05	0	-0.000202385	-0.000364387	0	0	0	0	0	0	0	0	0	-0.0011326	-0.000361966	-0.000903932	1.70818e-05	0	0	0	0	0	0	0	-0.00822101	-0.00534349	0	0	0	0	-0.000171922	-4.23617e-05	0	0	0	0.213892	0	0.00422746	0.235317	0
0	0	0	0	0	0	0	0	0.000236747	-0.00201678	0.0018095	0	0.000668081	0	-2.21934e-05	0	0	0	-0.0191354	-0.0195272	0	0	0	-0.0044165	0.00262586	0	0.00753933	0	0	0	-0.007464	0	0	0	0.000811537	-2.82574e-05	0	0	0	0	-2.33106e-05	0.000471803	0.0163692	0	-0.00263936	-0.00233227	0	0	0.241571	0
0.000273524	0	0	-0.000102203	0	5.25618e-05	0	0	-0.000607128	-0.00204541	-0.00407767	0	-0.000196105	-0.00131312	-0.000144288	-0.00163229	0	0	-0.00173123	-0.00560083	0.00034665	0	-0.00101462	-0.0014918	0.000309262	0.000492183	0.000370081	0.00162396	0	-0.00304565	-0.00627112	0	0	0	-0.00640043	-4.7698e-05	-0.00238887	-0.00163046	0	0.000432419	0.000491905	-0.0033125	-0.0016903	1.82314e-05	-0.0210551	0.000331942	0	0	0	0.292975
-0.000260429	0	0	0	0.00059979	0	-0.000428416	-0.000281785	-0.000446129	0.00478791	-0.00543345	0	-0.00655661	0	-0.00311685	-0.000245725	-0.000543433	0	-0.0050238	0	-0.00081336	-0.000584546	0	-0.00135879	-6.37366e-05	0	-0.00145828	0	2.00279e-05	0	-0.00525241	0	-0.00456693	-0.000798056	-0.00251905	-0.00369394	-0.000607223	-0.000518457	0	0	-0.00119813	-8.0559e-05	0.00323608	-0.00309236	0.000454757	-0.00019599	0.0573096	0	0.0428072	0
-0.00124675	-0.000309569	0.00024118	-0.000356417	9.15615e-05	0.0039523	-0.000344171	-0.000663866	0.00292977	-0.000551003	-0.00534226	-0.00750195	-0.000662987	-0.0158005	0.00037007	-0.00289717	0	5.489e-05	0.00136792	-0.000881206	-0.000673914	0.000562254	0.00519944	0.000400168	0.00887229	0.000465839	2.43338e-06	6.81156e-05	-0.000982743	-0.000340442	5.30862e-05	-0.00156992	-0.000731915	-0.004973	0.00077139	-0.00175027	-0.00252044	0.000316577	-0.00318475	-0.0016254	0.00286002	-0.00127844	0.00867432	0	0.00521892	0.00381592	0.00121605	0.0528331	0.00237267	0.0387493
0	-0.00399097	0	0	0	-3.27207e-05	0	0	5.13467e-05	-0.00302936	0.000841307	-0.000190665	0	0.000384503	-0.00153805	-0.000248111	0	0	-0.00503133	-0.00239984	0.000208754	-0.000588919	-0.000198241	-0.00238567	6.81678e-05	-3.73737e-06	-2.16035e-05	0.000684938	0	0	-0.00777005	0	-9.69349e-05	0	-0.000749271	-0.00012526	0	0	0.103222	0.0045437	0.000727908	0.00121672	-0.00104454	0	-0.00254723	-0.0013288	0.00532706	0	1.88717e-05	0
0	0	0	0	0	0	0	0	-0.000884169	-0.00125248	-0.00326066	-0.000200451	0	0	0	0	0	0	-0.00396937	-0.0006463	-0.00231962	0.000188797	-3.25597e-05	-0.000191632	-0.000119993	-5.32936e-05	-0.000100292	0.000852038	0	0	-0.00531955	-0.000341003	-5.56917e-05	0	-0.00187297	-0.000291211	0	0	0	0.0625746	0.000643631	-0.000567658	-0.000681244	0	-0.000119169	0.00112538	0	0.0232195	0.00116756	0.00107267
0.245408	0.0533089	0	0	0	0	-0.02963	0	-0.00425407	-0.00386424	-0.0030357	0	-0.0222978	0	-0.00481215	0	0.0820449	0.014666	-0.00190596	0	0	0	-0.00513478	-0.00107821	0.000124598	0	0	0.000544097	0	-0.000882791	-0.00149112	0	0.00595689	0	-0.00068583	-0.000688359	-1.53704e-05	-0.000874902	0	0	0.000751842	0.000877274	0.000147402	0.00029727	0.00308306	0.00178808	0.000819967	0	0	0
-5.03239e-05	0.384387	0	0	0	0	-0.013226	-0.053715	-9.08874e-05	-0.00714032	-0.000132681	-0.00228467	0	-0.00505776	-0.00020187	-0.00310466	0	0.0617371	-0.0102766	-0.00181043	0	0.000473341	0	-0.00206927	0.00158558	-1.15034e-06	0.00119123	4.89028e-05	-0.00571128	0	-0.0019663	0	0	0	0.00223545	0	-0.00179167	-0.00178874	0	0	-0.000823904	-0.00161673	0	0.00413835	-0.000342281	6.06303e-05	0.00178054	0.00379071	4.55657e-05	0.00340228
0.014783	-0.00993881	0.00104308	-0.00315942	0.00106404	-0.000621084	3.74189e-05	-0.0210079	0.00824421	-0.00306584	0.00109668	-0.00043043	8.58476e-05	-0.000972042	0.000128987	-0.00117866	-0.00011609	-0.000808381	-0.00167578	-0.00961457	0.000654849	0.000742817	-0.00249713	-0.00836346	-0.00136971	-0.00336498	0.000331724	3.34466e-05	-0.000550154	-0.00151343	-0.0178911	-0.00484094	0.000914622	-0.00316799	-0.00318818	-0.00883653	-0.00279937	-0.0027931	0.00190046	-0.00161323	0.00726533	-0.0003316	-0.000872589	-0.000711826	-0.0133615	-0.0171807	-1.06815e-05	-7.33759e-05	0.071408	0.00376667
-0.00735473	-0.00762858	-0.000413798	0.00525637	-0.000323152	0.00168125	-0.0307665	-0.000775305	-0.00660183	-0.00538315	-0.0189307	-0.0107236	-0.00366702	-0.00100188	0.0006132	-0.00202889	-0.0021751	-0.000920672	-0.0077193	0.000120114	0.000366437	0.00980359	-0.00137319	-0.00121659	-0.00020293	-9.48645e-05	0.00239884	0.00311118	-0.00141582	1.26831e-05	-0.00164469	-0.00532909	-0.00794635	0.000264068	-0.0105943	-0.00802891	-0.00226223	0.000297039	-0.00192113	0.0015599	-0.00788066	-0.00130449	-0.00365701	-0.00354985	-0.0244486	-0.00224224	-6.02241e-05	0	0	0.0808035
0.0298109	-0.0041303	-0.00126065	-0.00739399	0.000723495	-0.00145615	0.038308	-0.00113097	0.0354074	-0.00289449	0.169077	0	0.0676034	-0.000168368	-0.00232298	-0.005023	-0.000519854	-0.00197263	-0.00225071	-0.0338638	0.000314654	0	-0.00476306	-0.0519891	-0.00387364	0	-0.000547135	-0.00200186	0	-0.0062896	-0.00700894	-0.00613129	0.00836468	-0.0157795	0.000200357	-0.000919475	-0.00184553	-0.00160727	0.00508641	1.53613e-05	-0.00217073	-0.000757088	0	-0.000263437	-0.000833605	-0.00116929	0.000237627	0	6.59845e-05	0
-0.0023661	-0.00429118	-0.0236612	0.000762297	-0.00171997	0.0096756	-0.00421277	0.147058	-0.00233248	0.166586	-0.00788558	0.102884	-0.000416359	0.00699742	-0.0116492	0.00224435	-0.00362993	-0.00258039	-0.00986106	-0.000311457	-0.00138481	0.00662392	-0.0308418	-0.00911493	-0.0278315	0.000805604	-0.0510451	-0.000800485	-0.000494902	0.00191498	-0.00532597	0.00473675	-0.00502975	0.0138278	-0.0202185	0.011059	-0.00420513	-0.00184266	-0.00177118	0.00289869	-0.00151054	-0.00543502	-0.00508959	-0.00366578	-0.0098593	0.0123768	-0.00032461	-0.00222023	-0.00202921	0.00110898
-0.00717773	-0.00570691	-0.000312353	0.000392804	8.44569e-05	0	0.00286476	0	-0.00891894	-0.0109109	0.0283578	0.000314115	0.0214842	-0.000794592	-0.000782026	0.00190133	0.051194	0.000521688	-0.0137013	-0.000535677	-1.06054e-05	0	0	0.000113062	-0.0109796	0	-0.00308635	-0.000496064	0.0102096	0	0.00367052	0	0.0112656	0	-0.0112872	-0.00155374	-9.18207e-05	-0.00179732	0.000382855	-0.00144431	0.00371844	0.00333201	-0.0114494	0	-0.0063812	0	0	-0.00160729	0	-0.00215888
-0.0217857	-0.00321251	-0.00802142	0.00376902	-0.00184455	0.00054021	-0.000930133	0.00787754	-0.00728833	-0.0138404	-0.0173614	0.050695	0.00202258	-0.00308565	-0.00364676	0.0124978	-0.000454711	0.0478156	-0.0379893	0.0163745	-0.00392477	0.00681071	-0.0167623	-0.00664257	-0.0353111	-0.00278198	-0.00943375	-0.00383532	0.00265197	0.0526847	0.00121614	0.000771481	0.000255681	0.0864611	-0.0198301	-0.00153102	-0.00309753	-0.00335235	-0.0035814	-0.00109887	0.0063828	0.000123695	-0.0241741	-0.00220772	-0.00279891	0.00282092	-0.000145308	-0.00602316	-0.00329204	-0.00252446
-0.00264998	-0.00475061	0.0544706	-0.000580733	0.00415718	-0.00973973	0.0941799	-0.00761823	0.151508	-0.00480289	0.00911315	-0.0209553	0.00172553	-0.00751718	0.0149929	-0.00868397	-0.00151159	-0.00197653	-0.00410554	-0.0126055	-0.00797124	-0.014723	0.112388	0.00115491	0.00511365	-0.00589166	0.00840237	-0.00440284	-0.00594419	-0.00735889	0.00955645	-0.00486861	-0.000231979	-0.00502708	0.263492	-0.00427555	-0.00152209	0.000235931	0.00649536	-0.00431876	-0.012963	-0.012474	0.000156776	-0.00010502	0.0185913	-0.0192752	-0.00217141	-0.00394628	-0.010321	-0.00317439
-5.24323e-05	-0.00469307	-0.00150684	0.0225488	-0.00982354	0.0101669	-0.00286137	0.108392	-0.000542214	0.0806261	-0.00211992	0.00617981	-0.00154277	0.0329964	-0.0114854	-0.0110654	-0.00122365	-0.00685503	-0.0145724	-0.0277874	-0.00707332	-0.0018775	-0.00783366	0.0777347	-0.00496176	0.0438416	-0.000105274	0.0297962	-0.00625712	-0.0233321	-0.0435345	0.0124007	-0.0166319	0.00613497	0.0113276	0.120291	-0.0023126	-0.000269569	-0.000105861	0.00447448	-0.00621428	-0.00960499	-0.000171548	0.00127543	-0.014773	0.000691506	-0.00644839	-0.00279168	-0.0136403	-0.00167046
-0.00147204	-0.0322639	0.00194007	7.74922e-05	0.00979406	-8.12242e-06	0.0778918	-0.000263482	-0.000601721	-0.0594237	-0.00170347	-0.0131332	0.000804644	6.95501e-05	-0.00775796	-0.0094669	-0.0019403	-0.000748847	0.00016714	-0.0021675	0.00142688	-0.000547176	0	-0.00191285	0.00540129	-0.00012238	0	-0.00283619	-6.84476e-05	-0.0060265	-9.87167e-05	-0.00139948	0.0243067	-0.00156829	0.0664333	0	-0.000285213	-0.00112164	0.00104793	-9.22945e-05	-0.00162303	5.08228e-05	-3.14975e-05	-0.000582148	0.0204486	-0.00310485	0	-0.00149583	-0.00348991	-0.0133641
-0.0181831	-0.00322273	-0.0176724	0.0172435	1.30904e-05	0.00594957	0	0.0336031	-0.0410923	-0.00999538	-0.0186655	-0.00186434	-0.00335771	0.00696351	-0.0241785	-0.00412353	-0.003009	-0.00248188	-0.0140302	-0.00085488	0.00274651	-0.000229438	-0.0173191	0.00560485	-0.00357532	0.017228	-0.0107917	0.0040232	-8.65933e-05	-2.04641e-05	-0.00576154	0.00173398	-8.67494e-05	0.011386	-6.24449e-05	0.126889	-0.00195656	0.00116756	-0.000426102	0.00046705	-0.000634466	0.00112557	-2.49662e-06	0.00052354	0.000569347	0.136431	-0.0194165	0	-0.0179652	-0.0151039
0.00711803	0.0189217	4.38112e-05	-0.00113487	-8.80544e-05	-0.0014115	-0.00441644	-0.028323	0.00135667	-0.000270126	-0.00377949	-0.000174958	-0.0014339	-0.00103024	0.000326746	4.55074e-05	0.00135512	-0.000143042	0.0378344	0.0910155	0.00277109	0.001849	0.000190756	-0.00310631	-0.000127963	0	0.00374961	0	-0.00192638	-0.00147084	-0.00321124	-0.00130769	0.0285875	0.000987003	-0.00258697	-0.00402164	-0.00141305	-0.00121529	-0.00156103	0.000148634	-0.00956582	-0.0022448	9.46873e-05	0	-0.00360926	-0.00226939	-0.000200434	0.00029697	-0.000748805	0
-0.0115863	-0.000640036	-0.00287193	-0.00190337	-0.00195845	0.000408184	-0.00585238	-0.00183908	0.00838291	0.0208686	-0.0115452	-0.00409279	0.000427175	-0.00086754	-0.00123317	-0.00279768	-0.00188417	-0.00111257	-0.00358764	0.143873	-0.00101825	0.00310566	0.00780686	-0.000544389	-0.00177732	-0.000178702	-0.000555126	0.000221475	-0.00601622	-0.00203832	-0.0116413	-0.00932507	-0.00855111	0.00050969	-0.00552466	0.00239699	-0.0018867	-0.0015491	-0.000479905	0.00307963	0.00552186	-0.0060225	0.00212377	-0.0046966	0.000840535	-0.0049611	-0.00198238	0.00429542	-0.00159214	0.00209179
0.000308543	0.000159528	0.00155608	0	0.00205918	-2.35805e-05	0.00301174	-0.00025396	0.00724684	-0.00533127	-0.00195962	-0.000963581	-0.000639612	-0.00275163	-0.000168258	-0.00105837	0	-0.00161634	-0.00153074	-0.00244727	0.0718442	-0.000583517	0.00397317	-0.000402857	0.00343209	-0.00190794	-0.00107636	-0.00235896	0	0	-0.000678066	-0.00220032	-0.00547045	0	-0.00135038	-0.0018846	0.0149735	0.00823564	-0.00253065	-0.00206632	-0.00121697	-0.00449039	-0.0014175	0	-0.00069607	-0.00344714	0	-0.0015867	0.00133405	-0.0006168
0	-0.00164925	0	0	0.000257255	0.00753614	-3.76239e-05	0	-0.000668733	0.0037718	0.000568969	-0.000147061	0.00170025	-0.00169142	-0.000174819	0	0	0	-0.000841698	-0.000397207	0.00165037	0.0949205	0.00178602	0.00584039	0.00104174	0.001447	-0.00102386	0.000194869	0	0	0.0050954	0.00190233	-0.00366528	-0.0101768	-0.00234437	-0.00226521	0.00427435	0.0237902	-0.00350461	-0.000351975	-0.00999184	0.00114015	0.000238416	0.000125052	3.01485e-06	0.00129966	0	-0.000487978	-0.00103077	0
0	0	0	0	0	-0.00195003	0	0	-0.000236589	-0.00224045	-0.000734886	0	0	0	0	-0.000982222	0	0	0.00122539	0	0.0043679	0.00012782	0	-0.0034833	7.49701e-05	-0.000594074	-0.00150929	-0.00135541	0.0247094	0	0.00441413	0	0.0018665	0	-0.000908439	-0.000686393	0	0	0	0	0.0772394	0.0260259	0	0	-0.00142372	-0.0014245	0	0	0	0
0	0.00123299	0	0	0	0	0	0	-0.00156048	0.000249956	-0.00515216	0	-0.00221159	0	-0.00326616	-0.00018005	0	0.00808279	-2.64143e-05	0.00222598	-0.000997864	0.00165516	-0.00278091	-0.000449557	-0.00248334	-0.00128565	-0.00428103	-0.00178213	0	0.05725	-0.000447929	0	0	0.0042142	-8.41214e-05	0.000980188	0	0	-2.54349e-05	0	0.0165525	0.131354	-0.00107866	0	0.000316167	0.000197388	0	-9.08708e-05	0	0
0.00581418	5.93397e-06	0	-0.000618977	0.00116201	-0.00359212	0.000481279	0	0.00144164	0.00135263	0.0199064	0	0.00337968	-0.000241972	0.008128	-0.00141166	0.00399317	0	0.048332	0.0007461	-0.00124728	-0.00438314	0.00194448	-0.00372819	0.000192348	-0.00341199	-0.00135929	-0.00169595	0.00566018	0	0.00171185	0.000515616	0.00274847	6.55569e-05	-0.000711395	-0.00105174	0.00133504	0.00041999	-0.00383457	-0.0148927	0.0633518	0.0158519	-0.000245576	0.000597394	-0.00320415	-0.00317087	0	-1.5941e-05	0	0
-0.000611594	0.00289152	-0.000119713	-2.18325e-05	-2.00454e-06	0	0	0	-0.00206246	0.005304	0.00074293	0.0112005	-2.97491e-06	-0.000121685	0.00153364	0.0127668	8.23213e-05	0.00227979	0.00272823	0.0136091	-0.0038075	-0.00228156	0.000466339	0.00183963	0.000689938	0.000209979	-0.00167516	-0.00236115	0.00296121	0	0.00547773	0.00118837	0.00366016	0.00158531	-0.00109195	-0.000849429	-0.00084994	0.000613362	-0.0113634	-0.0054694	0.0264166	0.0403423	0.000836548	0.000425885	-0.00278866	-0.000168365	0	0	0	0
0.00344585	-0.00050434	0	0	0	0	0	0	-0.000694342	-0.00918042	0.00799033	0	0.00287993	0	0	-0.000264559	0.000771413	0	0.00142477	-0.00236292	-0.004619	-0.00696541	0	-0.00678084	-0.00233095	-0.00478514	0	-0.0087255	0.0032253	0	0.00465836	0	0.00114442	0	0.00491368	0.00157991	0.0155284	0.00831768	0	-0.00130988	0.00222254	0.00448079	0.000128677	0	-0.00560259	-0.00358654	-1.33674e-07	0	-8.7717e-05	-0.000477979
0.000317621	0.00107978	-0.00475792	-4.87084e-05	-0.00635857	-0.00234448	-0.00529506	0	-0.0037472	0.00150472	-0.00277243	0.00450296	-0.00138851	0.00386425	-0.00336076	0.000926025	0	0	-0.00662878	0.00695417	0.000436767	0.00158001	-0.0023225	0.00212177	-0.000340795	6.83704e-05	-0.00365409	-0.000458158	0.00163816	0.00775374	0.00396907	0.00603271	-0.00182892	0.0138183	0.00263915	0.0123911	0.00944398	0.021909	0.000808887	-0.00160266	0.00328254	0.00563703	-0.00095916	-0.000730433	-0.00339964	-0.000959036	-0.000232874	0	-0.00265631	-0.00402801
-0.00265893	-0.00327549	-0.000449899	-0.0037451	-0.0023925	-0.00416461	-0.00382414	-0.000803699	-0.000173845	-0.000823178	-0.00107506	0.000729814	-0.00171477	-2.84917e-05	-0.00247341	-0.00669493	0.174561	0.00966989	-0.0070684	-0.00174475	0.00109821	-0.00315098	-0.000137192	0.000536	0.00353778	3.14031e-05	0.00215116	0	0.0422151	0.00532324	0.00228057	0.00371638	0.00193692	0.000734284	0.00343177	0.000132369	0.00107871	-0.00278104	-0.000661931	-0.000599629	0.00954698	0.00509379	0.00486951	0.00350056	-0.00015783	0	0.00372283	0.00065697	0	-0.000688352
-0.00727346	-0.00224323	-0.00243058	-0.00533054	-0.00464678	-0.00459073	-0.00530445	-0.00545637	0.000778194	0.00105487	-4.68652e-06	-0.0103406	6.74032e-05	-0.000748772	-0.00172385	-0.00703657	0.00284619	0.181519	-0.00503646	-0.00280731	0.0020316	0.00414135	-0.000119119	-0.00764747	-0.000847319	0.000180017	0	-0.000178563	0.000847293	0.122708	0.00648008	0.00127824	0.00253092	0.0046966	0.00257368	0.00247436	-5.19815e-05	0.00350952	0.000555621	9.50674e-05	0.00931115	0.0125205	0.00193988	0.00412066	-0.00263788	-0.000345608	0.00186691	0	-0.00138121	-0.000888003
-0.0016826	0.000204474	-0.00659026	-0.0027113	0	0	-0.00303438	-0.000692884	-0.00254146	0.002134	-0.000958656	0	-0.0024146	0	-0.00307787	-0.00149434	0.102281	0.00625377	8.21626e-05	0.0003237	0	0.0004068	-0.00311678	-0.0159473	-0.00349418	0	-0.00187516	-0.000383609	0.0250007	0.00615902	-0.00407672	0.000204157	0.000385107	0.00350322	-0.00690198	-0.000215305	-0.000653419	0.000454538	-9.54284e-05	-0.000593285	0.0134236	0.0112588	0.000254375	-0.000788592	0.00146089	-0.000542279	0	-2.6696e-06	0	0
-0.000321597	0.00633357	-0.00128016	0	0	0	0	0	-0.00037471	-0.00197738	-0.001885	-0.000331381	0	-8.01599e-05	0	-0.000564798	0	0.0723415	-0.0203871	8.11354e-05	0	0	-0.000800341	-0.00757867	-0.00318336	0	-0.00243799	-0.00248892	0	0.00662002	-0.00177216	0	0	0.00418403	2.45861e-05	0.00104526	-0.00203568	0.00011213	-0.00134702	0	0.000552553	0.0024567	-0.00462947	0	0.00136485	0.000319	0	0	0	0
0.00106781	-0.00230297	-0.000140299	-0.00419242	0.000790885	-0.00696106	-0.0024862	-0.00574492	-0.00729177	-0.00682646	0.000813546	-0.00111924	0.000998865	-0.00393854	0.262814	0.0229826	-0.00420212	-0.00182835	0.049404	0.00165204	0.00208399	0.000265684	0.0130736	-0.00146135	-0.0117581	-0.000232539	0.00494966	-0.00582901	0.0238527	0.00366873	0.0474338	0.000531998	0.00200026	-0.00172031	-0.00100013	-0.0069448	-0.003135	-0.00125086	0.00747965	-0.000265865	0.0719443	0.00539094	-0.000996764	-0.00108709	-0.00033313	-0.00198498	0	-0.001942	-0.00567822	-0.000324075
-0.00277008	0.0010494	-0.00676248	-0.000993614	-0.00941222	0.000453215	-0.00318211	0	-0.00340056	-0.00180436	-0.00413581	0.00530967	-0.00279281	-0.00037808	-0.00154685	0.148909	0.000557715	0.00299673	0.00162679	0.0255526	0.00114464	0.0135199	-0.0327388	0.00725736	-0.0142999	0	-0.000431594	0	0.00297154	0.0873786	0.00172934	0.00614581	0.00116427	0.000750474	-0.00335472	-0.00175127	-0.00572035	0.00291822	-0.00276942	0.0128046	0.0118112	0.057346	-0.00328383	-0.00353657	-0.00152138	-0.00117145	0	0	0	-0.000667062
0.00286343	0	0	0	0	-0.000143187	0	-0.00574543	-0.00738762	-0.00686235	0.0164784	-0.00365427	0.000868038	0	0.0535644	-0.000231733	0	0	0.0015893	-0.00456526	-0.000737949	-0.00388064	0.0440675	-0.000125183	-0.00497391	-0.00765644	0.00138495	-9.04737e-05	0	-0.00289207	-0.00345598	-0.000226245	-0.0039787	-0.00330921	0.0208627	-0.00358517	0	0	0	0	-0.00180209	-0.00317006	-2.49845e-05	-1.3691e-05	0.000625539	-0.00225393	0	-0.000215775	0	0
0	0	0	0.0153013	-0.0181172	-0.0116369	-0.000144258	0	-0.00913154	-0.00896538	-0.00754775	0.00205224	-0.00867422	0.0401106	-0.00785976	0.0557658	-0.00174556	-0.00590516	-0.0202803	0.00223415	-0.00393364	-0.00117054	-0.0214983	0.106488	-0.00472514	0.00419525	-0.000989981	0.00350118	0	-0.00797554	-0.00453113	0	-0.00282249	0	-0.0065631	0.00260729	-0.00139984	9.81858e-05	0	0	0.00020529	0.000235918	-0.00306032	0.000597798	-0.00571377	0.00210205	-0.00298815	-0.000750247	-0.000726556	-0.000676174
3.9138e-05	-0.00374499	0.00363044	-0.000687018	9.61089e-05	0.0023775	-0.014703	-0.00396528	-0.00379306	-0.015787	-0.00187126	-0.00202152	-0.0119859	-0.000875123	0.00228439	-0.0134586	-0.000187293	-5.07052e-05	-0.00379747	-0.00803135	0.000954718	0.00165416	0.033869	0.00255303	0.00404012	0.00133071	0.0234381	0.0178715	-4.67255e-05	-0.0059755	-0.0111906	-0.00174198	-0.00112047	-0.00320229	0.00574952	-0.00122701	0.00125976	-0.0012406	0.0661709	0.0148888	0.00375001	0.00153853	0.000396272	0	-0.000807883	-0.000685832	0	0	0.000153672	0
0	-0.000386999	0	0	0.0013026	0.00169682	0	-0.00992745	-0.00576657	-0.00331802	-0.00123986	-0.00288993	-0.0099197	0	0.000393713	-0.00233217	0	0	0.000412851	-0.000910194	0.00568946	0.0041831	0	0.0854787	-0.00209382	0.000997675	0.0142136	0.0319919	0	-0.0109913	-0.00586	0	0	-0.00698287	0.000916328	0.00107019	0.000148166	0.000758005	0.0207182	0.0332677	-0.0156434	7.58329e-05	-0.000594108	-0.000169031	1.58791e-05	-0.000870163	0	0.000695552	0.000141053	0
0	-0.00247474	0.00391754	0	-5.16312e-05	0.000165757	0	0	0.0118019	0.000833572	0.00906575	-0.00156162	0.00930544	0	0.00324293	0	0	0	-0.0033961	-0.0046656	-0.00136244	-0.000518619	0.0150961	0	0.000806392	-0.000618113	0.00504419	0.000401966	0	-0.00180912	-0.00785259	-0.00538836	0	-0.00197827	0.00193504	-0.000187157	0	0	0.00766441	0	0.000858178	-0.000749618	-0.0016784	-0.00513669	-0.00836811	-0.0110041	0	0	0	0
0	-8.72807e-05	0	0	-0.000648584	0.00129639	-0.000757171	0	-0.00318682	0.0108194	-0.0017085	0.00438489	-0.00171136	0.00019262	-0.00013047	-9.66987e-05	0	0	-0.00476724	-0.00274048	-0.00256402	0.000814932	-3.27625e-06	0.00698176	-0.00145814	0.000348182	0.00221449	0.00321813	-0.00667134	0	-0.00795211	-0.00273252	-0.0120644	0	-0.00167181	0.00233863	0	0.00194629	0.000510515	0.00733935	0.000826477	0.00142861	-0.00590892	-0.0025478	-0.0149351	-0.00590019	-0.00178515	0	0	3.64593e-05
-0.00669699	-0.00493651	-6.97892e-06	0	0	0	0	0.000511185	-0.000558155	0.00492646	-0.00161253	-6.39884e-05	-0.00665718	-0.00293555	-0.00237763	-0.000267245	-0.000628952	0	0.00301064	0.00786837	-0.00100154	-0.000766345	-0.000628798	0.00151636	-0.0048916	-0.00187077	-0.00566154	6.42275e-05	0	0	-0.00108339	-0.00111273	-0.0214372	0	-0.00813195	0.000177091	0.00159409	0.00452381	-0.00292563	-0.00224026	-0.000983915	-0.00167653	0.0160237	-0.0059414	0.00217288	-0.00231325	0	-0.00129208	-0.000779262	0
0.00126441	-0.0019791	0	-0.000294308	0.00138694	0.00044215	0.0154193	0	0.0120783	-0.00136604	0.00206506	-0.00154851	0.000575554	-0.00110457	0.000726051	-0.000927577	0	0	0.0335895	-0.00131282	-0.00168759	-0.00172283	0.00881371	-0.00370378	-0.00151392	-0.00515221	-0.00330173	-0.00180655	0	0	-0.000169509	0	0	-0.0358921	-0.00434353	-0.00531896	0.00124885	0.00488275	-0.00090023	-0.00444027	-0.0145026	-0.00513665	9.42266e-05	-0.00373186	-0.00220902	-0.00211526	-0.00473017	0	-0.00114919	0
-3.30166e-05	0	0	0.00900673	-0.000890995	0.00166645	0	0.00521445	0.00111945	0.0654425	-0.00189541	0	-0.000420141	0.00307117	0	0.000493358	0	0	-0.00595462	0	-0.00140914	-0.000781354	0	0.102894	-0.00159043	0.00169236	0.000209212	0.00125287	0	0	-0.00691723	0	-0.010361	0	0.00170728	0.00386816	0.000858607	8.03919e-05	-1.87502e-06	0	-0.000513538	0.00168395	-0.000750105	-0.00104519	-0.00639043	-0.0016877	-0.00192338	-0.0020378	-0.00242158	0
0	0	0.0041173	0	0	0	0	0	0.0299788	-0.00190484	0.000667116	0	0.00869826	0	0.00272662	0	0	0	-0.000656179	-0.00014543	-0.000573645	-0.000371004	0.0409774	-7.53669e-05	0.00425076	0	0.00261249	-0.00131407	0	0	-0.0014919	-0.00413064	0	0	0.0130504	-2.05222e-05	0	0	4.20641e-05	0	-0.0013322	-5.95954e-05	-0.000238484	0	9.01384e-05	-0.00592626	-0.000238096	0	0	0
0.000127705	-0.000103962	0.00102823	-0.00203004	-0.00180107	-0.00296876	-8.31175e-05	-0.000226642	0.00300428	0.000605184	0.0106111	0.0017049	-0.000694528	0.00179212	-0.00112442	0.00194263	-0.000754939	-0.00088903	-0.00480418	-0.00147804	-0.00514551	-0.00285336	-0.00273334	-0.00216207	-0.00530779	-0.000791826	-0.000616034	0.000439541	-0.00121774	0.000885935	0.000881664	-0.000596306	-0.00275696	0.0030369	-0.00633527	0.000243199	-2.42608e-05	-0.00210165	0.00370272	-0.000404923	0.00884176	0.0051654	0.00016839	-0.000134737	-0.012171	-0.000722613	-0.00120769	0.0024013	-0.000490073	-0.00219145
-0.00049636	-2.85167e-06	-0.00107761	-0.00190589	-0.00249617	-0.00115982	-0.000990491	-0.000723937	0.000859156	-0.00859557	0.00165298	-8.74491e-06	-0.00237417	0.00178595	-0.00519288	-0.00116748	-0.000550541	-0.000876535	-0.00262318	-0.00401066	-0.00147312	-0.00335447	-0.00156688	-0.000943612	-0.00324078	0.000281171	0.00122454	0.000872883	-0.00245771	0.00165991	0.000112176	0.000312891	-0.00369584	0.00123551	0.007092	7.24537e-05	-0.00201162	0.00360701	0.00295866	0.0584771	0.00819955	0.0124374	-0.0010766	0.000485011	-0.00351808	-0.000139127	0.000797328	0.000167591	-0.00071343	-0.00219041
0	0	0	0	0	-0.00163062	0	0	-0.000683435	-0.00433694	-0.000554916	0	-0.000221582	0	-0.00382093	-0.00330252	0	0	-0.0136879	-0.000557178	-0.000628796	-0.00120402	-2.4017e-05	-0.00700402	0.00351389	0.000191377	0.000546312	0.000130341	0	0	-0.000208501	0	0	0	-0.000708619	0.000471695	-0.00178557	0.000994345	0.0804948	0.00962751	-0.0035267	-0.00222695	0.0076344	0.00136745	0.00349454	0.00035999	0.0951765	0.00303598	0	0
0.000980445	0	0	-0.00117265	-0.0028562	-0.00174775	0	0	-0.00242911	-0.00216234	-0.000989726	0	-0.000836586	0	-0.000910818	-4.69236e-05	0	0	-0.00103536	-0.000471957	-0.00354215	-0.000547874	-0.00396843	-0.000765218	-0.000883487	-0.000848352	-4.87631e-05	0.000102835	0	0	-0.000470434	0	0	0	-0.00543796	-0.000534721	-0.000831736	-0.00368081	1.54711e-05	0.0294454	0.00049622	0.00128639	-0.00205114	0	0.0012957	0.00863853	0	0.0660983	0	0
0	0.00632125	0	0	0	0	0	0	-0.00288436	-0.00119791	-0.0102071	0	-0.00742857	0	-0.000621064	0	0	0.00734107	-0.00122285	0	-0.00483227	0	-0.00387875	-0.00404483	-0.00366606	-0.000281396	-0.0040206	-0.00295647	0	0	-0.000786199	0	0	0	-0.00411661	-0.00124704	-0.000206752	-9.01412e-06	0	0	-0.00213191	0.000103667	-8.69858e-05	0	0.0054158	0.000621288	0.0726706	0	0.0163308	0.0010736
0.00352347	0	0	0	0	0	0	0	-0.00056886	-0.000460045	-1.96767e-06	-0.000247469	-0.000863567	-0.00299043	0	-0.000153076	0	0	0.00199184	-0.000189149	0	-0.000352976	0	-0.00886186	-0.00425438	-0.00120061	-0.00321287	-0.00414253	0	0	-0.00261753	0	0	0	-0.0029889	-0.00128326	0	0	-0.00193815	-0.000792671	0.00144998	0.00211847	0	0.00039795	0.00134228	6.20712e-05	0	0.0207508	0.00048272	0.00266706
-3.94697e-05	0.000645042	0	0	-0.000215263	5.1066e-05	0	0.014644	-0.0014339	0.00217154	9.68308e-06	0.00136403	0.000138022	0.000566967	-0.000917417	0	0	0	-0.00314092	0.000156234	-0.0015637	0.000726017	-0.00854308	-0.00347196	0.00118182	0.00138783	-0.00467358	-0.00140419	0	-5.02801e-06	0.00150067	0.000238662	-3.73269e-05	0	-0.00256485	0.00390862	0	-1.8877e-07	-0.00226218	-0.000720257	-0.00152332	0.000722814	2.94339e-05	3.92911e-05	-0.00188138	0.000178442	0	8.54977e-06	0.000641204	0
0	-8.71791e-05	0	0	0.00311895	0.00032231	0.0277767	0	0.00660994	5.29073e-05	0.00582198	0	0.00879621	-0.0022427	0.000229887	-0.00170382	0	-0.000635882	0.00599332	-0.000125975	0.00180841	0.00117932	-0.000777643	-0.00784047	0.000198409	-0.00170358	-0.00286211	-0.00234601	0	0	0.00454821	-0.000509824	-4.62093e-05	0	-0.00248429	-0.00205305	0	-0.000501712	-0.000876333	-0.00110687	-0.00154524	-0.00254373	-0.00190431	-0.000825134	-0.000162075	-0.000213152	-6.05962e-05	0	5.53238e-05	0
-0.000829832	0	-0.00132221	0	0	-0.000876264	-0.000325154	0	-0.00269605	-0.00239507	-0.00358869	-0.00195552	-0.00105426	-0.000676594	0.000109697	0	0.000245056	0	-0.000982949	0.00151462	-0.00039554	0.000172982	-0.00166352	-0.00260809	-0.00278305	-0.00153642	-0.000833612	-0.00117524	0	0	-0.000742319	-0.000855037	0.000235121	0.00077335	-0.00274382	-0.00127332	3.87538e-05	0	-0.00121853	-0.00154296	0.000432607	0.000860073	-0.00201093	-0.00065931	-0.000306937	-0.000975342	0	-0.00249759	-0.0033118	-0.000470976
0	-0.00639041	0	0	-0.000923969	-0.00127589	0	-6.45993e-06	-0.00354515	-0.00229624	-0.000491633	-0.00245272	-0.000703934	-0.00081386	0.000276859	-0.000152203	0	0	0.00679243	-5.1134e-05	-3.15997e-05	-0.000975468	-0.00394137	-0.00263085	-0.00317627	-0.000716636	-0.00290531	-0.00202918	0	0	-0.00224647	-0.00259167	-0.000162819	0	-0.00463627	-0.00207163	0	0	-0.000387314	-0.00111311	-0.00218745	0.000548914	-0.00290749	-0.000899243	-0.00214651	-0.00177997	0	0	-0.000227069	0
-0.000374519	-2.27418e-07	0	0	0	0	0	0	-0.00501691	-0.00047637	-0.00322294	0	-0.00119274	0	0	0	0	0	-0.0107027	0	0	-0.000177968	-0.000617837	0.0013261	-0.00236867	0.000191651	-0.000530524	0.000712649	0	0	-0.00583454	0	0	0	-0.000125684	0.00148833	0.00140399	0.00261941	0	5.4264e-05	0.000398788	-0.000300776	0	0	-0.00219796	0	0	0	0	0
-0.000780186	-6.05138e-05	0	-0.000776634	0.000441866	-0.000464784	0	0	0.000908693	-0.00390965	0.00112391	0	0	0	-0.000389411	-0.00132541	0	-0.000560454	-0.00870652	-0.00298492	-0.000445423	-0.00285623	0.00069212	-0.00133039	0.00612755	0	0	9.42661e-06	0	0	0.000885329	0	-0.000585498	-0.000546423	0.00574551	0	0	0.00273272	0.000725841	-1.56964e-05	-0.00309499	-0.000952767	-2.60735e-05	0	-9.53363e-05	-0.00696534	0	0	0	0
-0.00127911	0.000575555	-0.00205956	0.00236267	-0.00279014	-0.000509898	-2.42944e-05	-0.000239755	0.00135196	0.00481523	-0.00826716	-4.736e-05	-0.006883	0.00120638	-0.0046315	-0.000220566	-0.000406681	-0.00170049	-0.0103263	-0.000592278	-0.00541872	-0.00191577	-0.00460947	0.000793428	-0.00334018	-0.00289445	-0.01403	0	-0.00284114	4.7651e-05	-0.00501905	-0.000120347	-0.000862236	0.00169368	-0.0110654	-0.00163113	0.000276418	-0.00165057	-0.00673752	-0.00985472	-0.000796919	0.0118787	0.00010009	-0.000115906	-0.00664584	-0.00198843	-0.000616315	-5.87917e-05	-0.000111017	-0.000424313
0.00171178	-0.00214295	0.00116075	-0.000225445	-0.00199024	-0.00186323	5.77383e-05	0.000156484	0.00199405	-0.00401162	0.00273573	0.000134789	0.00236651	1.6605e-05	0.00141852	0.000154476	-0.000361155	-0.00189941	0.00337098	-0.00380197	-0.00445514	-0.00238205	-0.00371512	-0.00873327	-0.00470009	-0.000983547	-0.00304003	-0.00632585	-0.0012781	-0.00158441	-0.00222322	-0.000194795	-0.00125586	-0.00149688	3.13731e-05	-0.000903868	-0.00131365	0.00234575	-0.00867563	-0.0031366	-0.0152282	0.0037638	0.00240145	-0.000130136	-1.54906e-05	-0.00641009	-0.00444535	9.43179e-05	-0.000546633	-0.00382215
-0.00109174	0.00112453	-0.00126244	-0.000829854	0.00395404	-0.00196454	0.00105182	-0.000398654	-0.00608197	-0.00229743	-0.00608008	0.000406714	0.0020139	-0.000332211	-0.00235154	-0.00149204	0.000423776	0.000662608	0.00127555	-0.0115567	0.0132996	0.000216485	-0.00249655	-0.00930731	0.00587715	-0.00946049	0.00546415	-9.44277e-05	0.000385142	-0.000322053	0.0110187	0.000667137	0.000907007	-0.000280038	0.00901708	0.00209165	0.00180578	0.000614567	-0.00327502	-0.0376403	0.00841546	0.00878655	-0.00285331	0.00713625	-0.00213917	0.00814664	-0.000638008	0.000411871	0.000142473	-0.000414705
-0.00150664	0.000418081	-0.00381439	-9.8489e-05	-0.00290921	-0.00399165	-0.00229255	-0.000589042	-0.00159692	-0.000511791	0.000806361	0.000883794	-0.000579635	0.00159281	0.000642292	-0.00135139	0.000167233	-0.00293602	-0.000325861	0.000629921	-0.00935035	-0.00406058	0.000521043	0.0060198	-0.00868543	-0.000382976	-0.00666172	-0.00492667	0.00277197	0.00146807	0.000641924	0.00132309	-0.000786734	0.000946464	-0.00255219	0.00718485	0.00427401	0.00421024	0.000859219	0.00377501	0.000417758	-0.00207396	-0.0025426	-0.0080402	-0.0237956	-0.00102397	0.000828546	0.00172397	-0.000178745	-0.00128741
-0.00331309	0.000606627	-0.000260663	-0.00216821	-0.00367559	-0.00418681	-0.00476578	-0.000628668	-0.00372787	-0.0045473	0.000571796	-0.000559645	0	0.00114635	-0.0116351	-0.00387411	-6.8126e-05	-7.5648e-05	0.00431376	-0.00261007	-0.0167717	-0.00888013	0.00155269	0.00097713	0.0314435	0.00357913	0.00529768	0.000619927	-3.18251e-05	-0.000714365	-0.00768653	-0.000282236	-0.00206088	0.000231819	0.0193317	0.0429582	0.0021041	0.00241455	0.00359462	0.00219271	-0.000815183	-0.00547421	0.0264088	0.000855202	0.0020611	-0.000161168	0.000226196	0.0512525	-0.00494833	-0.00106128
-0.000682518	0.00289168	-0.00105652	-0.00160138	9.52531e-05	4.00743e-05	-0.00154712	-0.00286537	-0.00108937	-0.000304338	-0.00622348	-0.00496393	0	0	0.000756126	0.00138937	0.000470406	0.000862179	0.0175242	0.00633433	-0.0094551	0.000301925	0	-0.00026624	-0.000722087	-0.000996113	-0.00474746	-0.00152262	6.36467e-05	0.00294299	4.81101e-05	-0.00022706	0.000369849	-0.00330518	0.00136663	0.000538859	0.00254794	0.00368695	-0.00165746	-0.0099739	0.00795227	-0.00399313	0.00323417	-0.000564092	0.00478705	-0.000511735	0.00128772	0.00617602	0	0.000112786
5.49322e-05	0.00437648	0	-0.000248696	0.000304022	-0.00015906	0.000721555	0	-0.0018745	9.72813e-05	0.00120298	-1.29923e-05	-0.000136166	-0.000773305	-0.00148878	-0.000915338	0.000313715	3.75959e-05	0.000156396	0.00584191	-0.00393335	-1.41304e-06	-0.00268063	-0.00747047	-0.00248766	-0.00277242	-0.00126194	-0.000599946	0	0	-0.00129058	-0.000720709	-0.000674626	-0.000922264	-0.00328632	-0.00628355	0.00200484	0.00332079	-0.000590581	-0.000749715	-0.0144779	-0.00178744	-0.00846216	-0.00496426	-0.00176353	-0.00379194	-0.000311864	-0.00669587	0.000272732	0
-0.000342823	0.000312777	-0.000240681	-0.000807385	0.00138882	-0.000802651	-0.000304457	0	-0.000174253	-0.000852664	-0.000805358	-6.45602e-06	-0.000304817	-0.000119289	0	0.00172489	0.000197945	0	-0.00124959	0.00101481	0.000239797	0.00145313	0	-0.00106973	0.000641528	0	4.5591e-05	-5.69385e-05	0.000352907	0.000303951	0.00043403	0	0.000590417	-5.39027e-06	-0.00399982	-0.00232791	-0.000634316	0.00284085	-0.00109851	-0.00105822	-0.00668979	0.00127445	0.000115306	0	0.00101848	0.00139143	0	0	9.36522e-05	0
0.00162512	-0.00203459	-0.00136625	-0.00428338	0.000168872	-0.00060169	-0.000536108	0.000553374	-0.000165124	0.000556739	0.00524854	0.00165793	0.000614638	0.00161863	-0.000637822	0.000567891	0.0012271	-0.00118922	0.000765832	-0.00296838	-0.000509723	-0.00433938	0.00318449	0.00311321	-3.13082e-06	0	0	5.31771e-05	0.000144627	-0.000883494	-0.00222437	0.00100763	-0.00414727	-3.16466e-05	0.00101949	0	0.00128732	0.00277646	0.00120435	0.00229925	-0.00863145	-0.00310953	0.00857203	0.0109647	-0.00379036	0	0.000245158	-7.81774e-06	0.000258872	-0.00066905
0.000408611	0.00104054	-0.000112148	0.00044027	0.000652614	-0.000226933	-0.000839827	-0.00154948	-0.0108208	-0.0130904	0.00114269	-0.00941921	-0.00505166	-0.00164895	0.00165402	6.75781e-05	0.00294593	-0.00106966	-0.000213766	-0.00381001	-0.00401266	-0.00811141	-0.00176986	-0.0103426	-0.0021695	-0.00492242	0.000641636	0.00217776	0.00241213	0.0067525	-0.00366327	0.0033473	0.00195944	0.000265358	-0.00727178	-0.0162891	0.00345164	0.000898536	0.000338147	-0.00323505	0.021414	-0.00395887	-0.0190463	0.000264669	-0.0011657	-0.000578057	0.00102436	-0.00347582	0.000154166	0.000842409
[truncated: 66 more columns]

## Sheet: Figure_3_A
0	0	0	0	0	0	0	0	0	0	0	0	0	0	0	0	0	0	0	0	0	0	0	0	0	0	0	0	0	0	0	0	0	0	0	0	0	0	0	0	0	0	0	0	0	0	0	0	0	0
0	0	0	0	0	0	0	0	0	0	0	0	0	0	0.0382288	0	0	0	0	0	0	0	0	0	0	0	0	0	0	0	0.0357406	0	0	0	0	0	0	0	0	0	0	0	0	0	0	0	0	0	0	0
0	0	0	0	0	0	0	0	0	0	0	0	0	0	0	-0.0476959	0	0	0	0	0	0	0	0	0	0	0	0	0	0	0	0	0	0	0	0	0	0	0	0	0	0	0	0	0	0	0	0	0	0
0	0	0	0	0	0	0	0	0	0	0	0	0	0	0	0	0	0	0	0	0	0	0	0	0	0	0	0	0	0	0	0	0	0	0	0	0	0	0	0	0	0	0	0	0	0	0	0	0	0
0	0	0	0	0	0	0	0	0	0	0	0	0	0	0	0	0	0	0	0	0	0	0	0	0	0	0	0	0	0	0	0	0	0	0	0	0	0	0	0	0	0	0	0	0	0	0	0	0	0
0	0	0	0	0	0	0	0	0	0	0	0	0	0	0	0	0	0	0	0	-0.0636718	0	0	0	0	0	0	0	0	0	0	0	0	0	0	0	0	0.0478443	0	0	0	0.0677572	0	0	0	0	0	0	0	0
0	0	0	0	0	0	0	0	0	0	0	0	0	0	0	0	0	0	0	0	-0.0427235	0	0	0	0	0	0	0	0	0	0	0	0	0	0	0	0	0	0	0	0	0	0	0	0	0	0	0	0	0
0	0	0	0	0	0	0	0	0	0	0	0	0	0	0	0	0	0	0	0	0	0	0	0	0	0	0	0	0	0	0	0	0	0	0	0	0	0	0	0	0	0	0	0	0	0	0	0	0	0
0	0	0	0	0	0	0	0	0	0	0	0	0	0	0	0	0	0	0	0	0	0	0	0	0	0	0	0	0	0	0	0	0	0	0	0	0	0	0	0	0	0	0	0	0	0	0	0	0	0
0	0	0	0	0	0	0	0	0	0	0	0	0	0	0	0	0	0	0	0	0	0	0	0	0	0	0	-0.0353405	0	0	0	0	0	0	0	0	0	0	0	0	0	0	0	0	0	0	0	0	0	0
0	0	0	0	0	0	0	0	0	0	0	0	0	0	0	0.0304848	0	0	0	0.0293416	0	0	0	0.0754743	0	0	0	0	0	0	0	0	0	0	0	0	0	0	0	0	0	0	0	0	0	0	0	0	0	0
0	0	0	0	0	0	0	0	0	0	0	0	0	0	0	0	0	0	0	0	0	0	0	0	0	0	0	0	0	0	0	0	0	0	0	0	0	0	0	0	0	-0.0231972	0	0	0	0	0	0	0	0
0	0	0	0	0	0	0	0	0	0	0	0	0	0	0	0	0	0	0	0	0	0	0	0	0	0	0	0	0	0	0	0	0	0	0	0	0	0	0	0	0	0	0	0	0	0	0	0	0	0
0	0	0	0	0	0	0	0	0	0	0	0	0	0	0	0	0	0	0	0	0	0	0	0	0	0	0	0	0	0	0	0	0	0	0	0	0	0	0	0	0	0	0	0	0	0	0	0	0	0
0	0.0382288	0	0	0	0	0	0	0	0	0	0	0	0	0	0	0	0	0	0	0	0	0	0	0	0	0	0	0	0	0	0	0	0	0	0	0	0	0	0	0	0	0	0	0	0	0	0	0	0
0	0	-0.0476959	0	0	0	0	0	0	0	0.0304848	0	0	0	0	0	0	0	0	0	0	0	0	0	0	0	0	0	0	0	0	0	0	0	0	0	0	0	0	0	0	0	0	0	0	0	0	0	0	0
0	0	0	0	0	0	0	0	0	0	0	0	0	0	0	0	0	0	0	0	0	0	0	0	0	0	0	0	0	0	0	0	0	0	0	0	0	-0.0258534	0	0	0	0	0	0	0	0	0	0	0	0
0	0	0	0	0	0	0	0	0	0	0	0	0	0	0	0	0	0	0	0	0	0	0	0	0	0	0	0	0	0	0	0	0	0	0	0	0	0	0	0	0	-0.0436712	0	0	0	0	0	0	0	0
0	0	0	0	0	0	0	0	0	0	0	0	0	0	0	0	0	0	0	0	0	0	0	0	0	0	0	0	0	0	0	0	0	0	0	0	0	0	0	0	0	0	0	0	0	0	0	0	0	0
0	0	0	0	0	0	0	0	0	0	0.0293416	0	0	0	0	0	0	0	0	0	0	0	0	0	0	0	0	0	0	0	0	0	0	0	0	0	0	0	0	0	0	0	0	0	0	0	0	0	0	0
0	0	0	0	0	-0.0636718	-0.0427235	0	0	0	0	0	0	0	0	0	0	0	0	0	0	0	0	0	0.0242883	0	0	0	0	0	0	0	0	0	0	0	0	0	0	0	0	0	0	0	0	0	0	0	0	0
0	0	0	0	0	0	0	0	0	0	0	0	0	0	0	0	0	0	0	0	0	0	0	0	0	0	0	0	0	0	0	0	0	0	0	0	0	0	0	0	0	0	0	0	0	0	0	0	0	0
0	0	0	0	0	0	0	0	0	0	0	0	0	0	0	0	0	0	0	0	0	0	0	-0.0476417	0	0	0	0	0	0	0	0	0	0	0	0.0495424	0	0	0	0	0	0	0	0	0	0	0	0	0	0
0	0	0	0	0	0	0	0	0	0	0.0754743	0	0	0	0	0	0	0	0	0	0	0	-0.0476417	0	0	0	0	0	0	0	0	0	0	0	0	0	0	0	0	-0.0345365	0	0	0	0	0	0	0	0	0	0
0	0	0	0	0	0	0	0	0	0	0	0	0	0	0	0	0	0	0	0	0.0242883	0	0	0	0	0	0	0	0	0	0	0	0	0	0	0	0	0	0	0	0	0	0	0	0	0	0	0	0	0
0	0	0	0	0	0	0	0	0	0	0	0	0	0	0	0	0	0	0	0	0	0	0	0	0	0	0	0	0	0	0	0	0	0	0	0	0	0	0	0	0	0	0	0	0	0	0	0	0	0
0	0	0	0	0	0	0	0	0	0	0	0	0	0	0	0	0	0	0	0	0	0	0	0	0	0	0	0	0	0	0	0	0	0	0	0	0	0	0	0	0	0	0	0	0	0	0	0	0	0
0	0	0	0	0	0	0	0	0	-0.0353405	0	0	0	0	0	0	0	0	0	0	0	0	0	0	0	0	0	0	0	0	0	0	0	0	0	0	0	0	0	0	0	0	0	0	0	0	0	0	0	0
0	0	0	0	0	0	0	0	0	0	0	0	0	0	0	0	0	0	0	0	0	0	0	0	0	0	0	0	0	0	0	0	0	0	0	0	0	0	0	0	0	0	0	0	0	0	0	0	0	0
0	0	0	0	0	0	0	0	0	0	0	0	0	0	0	0	0	0	0	0	0	0	0	0	0	0	0	0	0	0	0	0	0	0	0	-0.0464679	0	-0.0234677	0	0	0	0	0	0	0	0	0	0	0	0
0	0.0357406	0	0	0	0	0	0	0	0	0	0	0	0	0	0	0	0	0	0	0	0	0	0	0	0	0	0	0	0	0	-0.0243211	0	0	0	0	0	0	0	0	0	0	0	0	0	0	0	0	0	0
0	0	0	0	0	0	0	0	0	0	0	0	0	0	0	0	0	0	0	0	0	0	0	0	0	0	0	0	0	0	-0.0243211	0	0	0	0	0	0	0	0	0	0	0	0	0	0	0	0	0	0	0
0	0	0	0	0	0	0	0	0	0	0	0	0	0	0	0	0	0	0	0	0	0	0	0	0	0	0	0	0	0	0	0	0	-0.0222256	0	0	0	0	0.0577846	0	0	0	0	0	0	0	0	0	0	0
0	0	0	0	0	0	0	0	0	0	0	0	0	0	0	0	0	0	0	0	0	0	0	0	0	0	0	0	0	0	0	0	-0.0222256	0	0	0	0	0	0	0	0	0	0	0	0	0	0	0	0	0
0	0	0	0	0	0	0	0	0	0	0	0	0	0	0	0	0	0	0	0	0	0	0	0	0	0	0	0	0	0	0	0	0	0	0	0	0	0	0	0	0	0	0	0	0	0	0	0	0	0
0	0	0	0	0	0	0	0	0	0	0	0	0	0	0	0	0	0	0	0	0	0	0.0495424	0	0	0	0	0	0	-0.0464679	0	0	0	0	0	0	0	0	0	0	0	0	0	0	0	0	0	0	0	0
0	0	0	0	0	0	0	0	0	0	0	0	0	0	0	0	0	0	0	0	0	0	0	0	0	0	0	0	0	0	0	0	0	0	0	0	0	0	0	0	0	0	0	0	0	0	0	0	0	0
0	0	0	0	0	0.0478443	0	0	0	0	0	0	0	0	0	0	-0.0258534	0	0	0	0	0	0	0	0	0	0	0	0	-0.0234677	0	0	0	0	0	0	0	0	0	0	0	0	0	0	0	0	0	0	0	0
0	0	0	0	0	0	0	0	0	0	0	0	0	0	0	0	0	0	0	0	0	0	0	0	0	0	0	0	0	0	0	0	0.0577846	0	0	0	0	0	0	0	0	0	0	0	0	0	0	0	0	0
0	0	0	0	0	0	0	0	0	0	0	0	0	0	0	0	0	0	0	0	0	0	0	-0.0345365	0	0	0	0	0	0	0	0	0	0	0	0	0	0	0	0	0	0	0	0	0	0	0	0	0	0
0	0	0	0	0	0	0	0	0	0	0	0	0	0	0	0	0	0	0	0	0	0	0	0	0	0	0	0	0	0	0	0	0	0	0	0	0	0	0	0	0	0	0	0	0	0	0	0	0	0
0	0	0	0	0	0.0677572	0	0	0	0	0	-0.0231972	0	0	0	0	0	-0.0436712	0	0	0	0	0	0	0	0	0	0	0	0	0	0	0	0	0	0	0	0	0	0	0	0	0	0	0	0	0	0	0	0
0	0	0	0	0	0	0	0	0	0	0	0	0	0	0	0	0	0	0	0	0	0	0	0	0	0	0	0	0	0	0	0	0	0	0	0	0	0	0	0	0	0	0	0	0	0	0	0	0	0
0	0	0	0	0	0	0	0	0	0	0	0	0	0	0	0	0	0	0	0	0	0	0	0	0	0	0	0	0	0	0	0	0	0	0	0	0	0	0	0	0	0	0	0	0	0	0	0	0	0
0	0	0	0	0	0	0	0	0	0	0	0	0	0	0	0	0	0	0	0	0	0	0	0	0	0	0	0	0	0	0	0	0	0	0	0	0	0	0	0	0	0	0	0	0	0	0	0	0	0
0	0	0	0	0	0	0	0	0	0	0	0	0	0	0	0	0	0	0	0	0	0	0	0	0	0	0	0	0	0	0	0	0	0	0	0	0	0	0	0	0	0	0	0	0	0	0	0	0	0
0	0	0	0	0	0	0	0	0	0	0	0	0	0	0	0	0	0	0	0	0	0	0	0	0	0	0	0	0	0	0	0	0	0	0	0	0	0	0	0	0	0	0	0	0	0	0	0	0	0
0	0	0	0	0	0	0	0	0	0	0	0	0	0	0	0	0	0	0	0	0	0	0	0	0	0	0	0	0	0	0	0	0	0	0	0	0	0	0	0	0	0	0	0	0	0	0	0	0	0
0	0	0	0	0	0	0	0	0	0	0	0	0	0	0	0	0	0	0	0	0	0	0	0	0	0	0	0	0	0	0	0	0	0	0	0	0	0	0	0	0	0	0	0	0	0	0	0	0	0
0	0	0	0	0	0	0	0	0	0	0	0	0	0	0	0	0	0	0	0	0	0	0	0	0	0	0	0	0	0	0	0	0	0	0	0	0	0	0	0	0	0	0	0	0	0	0	0	0	0
0	0	0	0	0	0	0	0	0	0	0	0	0	0	0	0	0	0	0	0	0	0	0	0	0	0	0	0	0	0	0	0	0	0	0	0	0	0	0	0	0	0	0	0	0	0	0	0	0	0
0	0	0	0	0	0	0	0	0	-0.0218663	0	0	0	0	0.0601551	0	0	0	0	0	0	0	0	0	0	0	0	0	0	0	0	0	0	0	0	0	0	0	0	0	0	0	0	0	0	0	0	0	0	0
0	0	0	0	0	0	0	0	0	0	0	0	0	0	0	0	0	0	0	0	0	0	0	0	0	0	0	0	0	0	0	0	0	0	0	0	0	0	0	0	0	0	0	0	0	0	0	0	0	0
0	0	0	0	0	0	0	0	0	0	0.0485823	0	0	0	0	0	0	0	0	0	0	0	0	0	-0.0149932	0	0	0	0	0	0	0	0	0	0	0	0	0	0	0	-0.0216524	0	0	0	0	0	0	0	0	0
0	0	0	0	0	0	0	0	0	0	0	0	0	0	0	0	0	0	0	0	0	0	0	0	0	0	0	0	0	0	0	0	0	0	0	0	0	0	-0.0413622	0	0	0	0	0	0	0	0	0	0	0
0	0	0	0	0	0	0	0	0	0	0	0	0	0	0	0	0	0	0	0	0	0	0	0	0	0	0	0	0	0	0	0	0	0	0	0	0	0	0	0	0	0	0	0	0	0	0	0	0	0
0	0	0	0	0	0	0	0	0	0	0	0	0	0	0	0	0	0	0	0.0139101	0	0	0	0	0	0	0	0	0	0.0359095	0	0	0	0	0	0	0	0	0	0	0	0	0	0	0	0	0	0	0	0
0	0	0	0	0	0	0	0	0	0	0	0	0	0	0	0	0	0	0	0	0	0	0	0	0	0	0	0	0	0	0	0	0	0	0	0	0	0	0	0	0	0	0	0	0	0	0	0	0	0
0	0	0	0	0	0	0	0	0	0	0	0	0	0	0	0	0	0	0	0	0	-0.0398556	0	0	0	0	0	0	0	0	0	0	0	0	0	0	0.0210663	0	0	0	0	0	0	0	0	0	0	0	0	0
0	0	0	0	0	0	0	0	0	0	0	0	0	0	0	0	0	0	0	0	0	-0.0449778	0	0	0	0	0	0	0	0	0	0	0	-0.0597003	0	0	0	0	0.0649872	0	0	0	0	0	0	0	0	0	0	0
0	0	0	0	0	0	0	0	0	0	0	0	0	0	0	0	0	0	0	0	0	0	0	0.0594515	0	0	0	0	0	0	0	0	0	0	0	0	0	0	0	0	0	0	0	0	0	0	0	0	0	0
0	0	0	0	0	0	0	0	0	0	0	0	0	0	0	0	0	0	0	0	0	0	0	0	0	0	0	0	0	0	0	0	0	0	0	0	0	0	0	0	0	0	0	0	0	0	0	0	0	0
0	0	0	-0.110578	-0.0424766	0	0	0	0	0	0	0	0	0	0	0	0	0	0	0	0.0397241	0	0	0	0	0	0	0	0	0	0	0	0	0	0	0	0	0	0	0	0	0	0	0	0	0	0	0	0	0
0	0	0	0	0	0	0	0	0	0	0	0	0	0	0	0	0	0	0.0257158	0	0.0251061	0	0	0	0	0	0	0	0	0	0	0	0	0	-0.0651997	0	0	0	0	0	0	0	0	0	0	0	0	0	0	0
0	0	0	0	0	0	0	0	0	0	0	0	0	0	0	0	0	0	0	0	0.0400849	0	0	0	0	0	0	0	0	0	0	0	0	0	0	0	0	-0.0620829	0	0	0	0	0	0	0	0.0428457	0	0	0	0
0	0	0	0	0	0	0	0	0	0	0	0	0	0	0	0	0	0	-0.0447875	0	0	0	0	0	0	0	0	0	0	0	0	0	0	0	0	0	0	0	0	0	0	0	0	0	0	0	0.0561979	0	0	0
0	0	0	0	0	0	0	0	0	0	0	0	0	0	0	0	0	0	0	0	0	0	0	0	0	0	0	0	0	0	0	0	0	0	0	0	0	0	0	0	0	0	0	0	0	0	0	0	0	0
0	0	0	0	0	0	0	0	0	0	0	0	0	0	0	0	0	0	0	0	0	0	0	0	0	0	0	0	0	0	0	0	0	0	0	0	0	0	0	0	0	0	0	0	0	0	0	0	0	0
0	0	0	0	0	0	0	0	0	0	0	0	0	0	0	0	0	0	0	0	0	0	0	0	0	0	0	0	0	0	0	0	0	0	0	0	0	0	0	0	0	0	0	0	0	0	0	0	0	0
0	0	0	0	0	0	0	0	0	0	0	0	0	0	0	0.0371304	0	0	0	0	0	0	0	0	0	0	0	0	0	0	0	0	0	0	0	0	0	0	0	0	-0.0413721	0	0	0	0	0	0	0	0	0
0	0	0	0	0	0	0	0	0	0	0	0	0	0	0	0	0	0	0	0	0	0	0	0	0	0	0	0	0	0	0.0512903	0	0	0	0	0	0	0	0	0	0	0	0	0	0	0	0	0	0	0
0	0	0	0	0	0	0	0	0	0	0	0	0	0	0	0	0	0	0	0	0	0	0	0	0	0	0	0	0	0	0	0	0	0	0	0	0	0	0	0	0	0	0	-0.04008	0	0	0	0	0	0
0	0	0	0	0	0	0	0	0	0	0	0	0	0	0	0	0	0	0	0	0	0	0	0	0	0	0	0	0	0	0	0	0	0	0	0	0	0	0	0	0	0	0	0	0	0	0	0	-0.00401107	0
0	0	0	0	0	0	0	0	0	0	0	0	0	0	0	0	0	0	0	-0.00636533	0	0	0	0	0.00132812	0.0414487	0	0	0	0	0	0	0	0	0	0	0	0	0	0	0	0	0	0	0	0	0	0	0	0
0	0	0	0	0	0	0	0	0	0	0	0	0	0	0	0	0	0	0	0	0.0597365	0	0	0	0	0	0	0	0	0	0	0	0	0	0	0	0	0	0	0	0	0	0	0	0	0.0295325	0	0	0	0
0	0	0	0	0	0	0	0	0	0	0	0	0	0	0	0	0	0	0	0	0	0	0	0	0	0	0	0	0	0	0	0	0	0	0	0	0	0	0	0.0663831	0	0	0	-0.0154474	0	-0.0661892	0	0	0	0
0	0	0	0	0	0	0	0	0	0	0	0	0	0	0	0	0	0	0	0.0273447	0.0498616	0	0	0	0	0	0	0.0260464	0	0	0	0	0	0	0	0	0	0	0	0	0	0	0	0	0	0	0	0	0	0
0	0	0	0	0	0	0	0	0	0	0	0	0	0	0	0	0	0	0	0	0	0	0	0	0	0	0	0	0	0	0	-0.0431726	0	0	0	0	0	0	0	0	0	0	0	0	0	0	0	0	0	0
0	0	-0.0430702	0	0	0	0	0	0	0	0	0	0	0	0	0	0	0	0	0	0	0	0	0	0	0	0	0	0	0	0	0	0	0	0	0	0	0	0	0	0	0	0	0	0	0	0	0	0	0
0	0.0322674	0	0	0	0	0	0	0	0	0	0	0	0	0	0	0	0	0	0	0	0	0	0	0.0463052	0	0	0	0	0	0	0	0	0.0243205	0	0	0	0	0	0	0	0	0	0	0	0	0	0	0	0
0	0	0	0	0	0	0	0	0	0	0	0	0	0	0	0	0	0	0.0317872	0	0	0	0	0	0	0	0	0	0.0474576	0	0	0	0	0	0	0	0	0	0	0	0	0	0	0	-0.00912891	0	0	-0.0284169	0	0
0	0	0	0	0	0	0	0	0	0	0	0	0	0	0	0	0	0.00122584	0	0	0	0	0	-0.0168043	0	0	0	0	0	0	0	0	0	0	0	0	0	0	0	0	0	0	0	0	0	0	0	0	0	0
0	0	0	0	0	0	0	0	0	0	0	0	0	0	0	0	0	0	0	0	0	0	0	0	0	0	0	0	0	0	0	0	0	0	0	0	0	0	0	0	0	0	0	0	0	0	0	0	0	0
0	0	0	0	0	0	0	0	0	0	0	0	0	0	0	0	0	0	0	0	0	0	0	0	0	0	0	0	-0.04849	0	0	0	0	0	0	0	0	0	0	0	0	0	0	0	0	0	0	0	0	0
0	0	0	0	0	0	0	0	0	0	0	0	0	0	0	0	0	0	0	0	0	0	-0.0228393	0	0	0	0	0	0	0	0	0	0	0	0	0	0	0	0	0	0	0	0	0	0	0	0	0	0	0
0	0	0	0	0	0.0406224	0	0	0	0	0	0	0	0	0	0	0	0	0	0	0	0	0	0	0	0	0	0	0	0	-0.0738607	0	0	0	0	0	0.0393187	0	0	0	0	0	0	0	0	0	0	0	0	0
0	0	0	0	0	0	0	0	0	0	0	0	0	0	0	0	0	0	0	0	0	-0.0357686	0	0	0	0	0	0	0	0	0	0	0	0	0	0	0	0	0	0	0	0	0	0	0	0	0	0	0	0
0	0	0	0	0	0	0	0	0	0	0	0	0	0	0	0	0	0	0	0	0	0	0	0	0	0	0	0	0	0	0	0	0	0	0	0	0	0	0	0	0	0	0	0	0	0	0	0	0	0
0	0	0	0	0	0	0	0	0	0	0	0	0	0	0	0	0	0	0	0	0	0	0	0	0	0	0	0	0	0	0	0.0181216	0	0	0	0	0	0	0	0	0	0	0	0	0	0	0	0	0	0
0	0	0	0	0	0	0	0	0	0	0	0	0	0	0	0	0	0	0	0	0	0	0	0	0	0	0	0	0	0	0	0	0	0	0	0	0	0	0	0	0	0	0	0	0	0	0	0	0	0
0	0	0	0	0	0	0	0	0	0	0	0	0	0	0	0	0	0	0	0	0	0	0	0	0	0	0	-0.0244732	0	0	0	0	0	0	0	0	-0.0307936	0	0	0	0	0	0	0	0	0.0295575	0	0	0	0
0	0	0	0	0	0	0	0	0	0	0	0	0	0	0	0	0	0	0	0	0	0	0	0	0	0	0	0	0	0	0	0	0	0	0	0	0	0	0	0	0	0	0	0	0	0	0	0	0	0
0	0	0	0.0350426	0	0	0	0	0	0	0	0	0	0	0	0	0	0	0	0	0	0	0	0	0	0	0	0	0	0	0	0	0	0	0	0	0	0	0	0	0	-0.0513465	0	0	0	0	0	0	0	0
0	0	0.0614719	0	0	0	0	0	0	0	0	0	0	0	0	0	0	0	0	0	0	0	-0.0438255	0	0	0	0	0	0	0	0	0.0400896	0	0	0	0	0	0	0	0	0	0	0	0	0	0	0	0	0	0
0	0	0	0	0	0	0	0	0	0	0	0	0	0	0	0	0	0	0	0	0	0	0	0	0	0	0	0	0	0	0	0	0.0405272	0	0	0	0	0	0	0	0	0	0	0	0	0	0	0	0	0
0	0	0	0	0	0	0	0	0	0	-0.0569178	0	0	0	0	0	0	0	0	0	0	0	0	0	0	0	-0.0615395	0	0	0	0	0	0.061536	0	0	0	0	0	0	0	0	0	0	0	0	0	0	0	0	0
0	0	0	0	0	0	0.0362325	0	0	0	0	0	0	0	0	0	0	0	0	0	0	0	0	0	0	0	0	0	0	0	0	0	0.0398764	0	0	0	0	0	0	0	0	0	0	0	0	0	0	0	0	0
0	0	0	0	0	0	0	0	0	0	0	0	0	0	0	0	0	0	0	0	0	0	0	0	0	0	0	0	0	0	0	0	0	0	0	0	0	0	0	0	0	0	0	0	0	0	0	0	0	0
0	0	0	0	0	0	0	0	0	0	0	0	0	0	0	0	0	0	0	0	0.0478945	0	0	0	0	0	0	0	0	0	0	0	0	0	0	0	0	0	0	0	0	0	0	0	0	0	0	0	0	0
0	0	0	0	0	0	0	0	0	0	0	0	0	0	0	0	0	0	0	0	0	0	0	0	0	0	0	0	0	0	0	0	0	0	0.0258989	0	0	0	0	0	0	-0.0534085	0	0	0	0	0	0	0	0
0	0	0	0	0	0	0	0	0	0	0	0	0	0	0	0	0	0	0	0	0	0	0	0	0	0	0	0	0	0	0	0	0	0	0	0	0.0990307	0	0	0	0	0	0	0	0.0434959	0	0	-0.0471222	0	0
0	0	0	0	0	0	0	0	0	0	0	0	0	0	0	0	0	0	0	0	0	0	0	0	0	0	0	0	0	0	-0.0292505	0	0	0	0	0	0	0	0	0	0	0	0.00666314	0	0	-0.0469771	0	0	0	0
0	0	0	0	0	0	0	0	0	0	0	0	0	0	0	0	0	0	0	0	0	0	0	0	0	0	0	0	0	0	0	0	0	0	0	0	0	0	0	0	0	0	0	0	0	0	0	0	0	0.0112911
0	0	0	0	0	0	0	0	0	0	0	0	0	0	0	0	0	0	0	0	0	0	0.0560049	0	0	0	0	0	0	0	0	0	0	0	0	0	0	0	0	0	0	0	0	0	0	0	0	0	0	0
0	0	0	0	0	0	0	0	0	0	0	0	-0.0321314	0	-0.0361014	0	0	0	0	0	0	0	0	0	0	0	0	0	0	0	0.0247694	0	0	0	0	0	0	0	0	0	0	0	0	0	0	0	0	0	0	0
0	0	0	0	0	0	0	0	0	0	0	0	0	0	0	0	0	0	0	0	0	0	0	0	0	0	0	0	0	0	0	0	0	0	0	0	0	0	0	0	0	0	0	0	0	0	0	0	0	0
0	0	0	0	0	0	0	0	0	0	0	0	0	0	0	0	0	0	0	0	0	0	0	0	0	0	0	0	0	0	0	0	0	0	0.0232766	0	0	0	0	0	0	0	0	0	0	0	0	0	0	0
0	0	0	0	0	0	0	0	0	0	0	0	0	0	0	0	0	0	0	0	0	0	0	0	0	0	0	0	0	0	0	0	0	0	0	0	0	0	0	0	0	0	-0.0437977	0	0	0	0	0	0	0
0	0	0	0	0	0	0	0	0	0	0	0	0	0	0	0	0	0	0	0	0	0	0	0	0	0	0	0	0	0	0	0	0	0	0	0	0	0	0	0	0	0	0	0	0	0	0	0	0	0
0	0	0	0	0	0	0	0	0	0	0	0	0	0	0	0	0	0	0	0	0	0	0	0	0	0	0	0	0	0	0	0	0	0	0	0	0	0	0	0	0	0	0	0	0	0	0	0	0	0.0610142
0	0	0	0	0	0	0	0	0	0	0	0	0	0	0	0	0	0	0	0	0	0	-0.0397265	0	0	0	0	0	0	0	0	0	0	0	0	0	0	0	0	0	0	0	0	0	0	0	0	0	0	0
0	0	0	0	0	0	0	0	0	0	0	0	0	0	0	0	0	0	0	0	0	0	0	0	0	0	0	0	0	-0.0845584	0	0	0	0	0	0	0	0	0	0	0	0	0	0	0	0	0	0	0	0
0	0	0	0	0	0	-0.0532896	0	0.0326291	0	0	0	0	0	0	0	0	0	0	0	0	0	0	0	0	0	0	0	0	-0.0575878	0	0	0	0	0	0	0	0	0	0	0	0	0	0	0	0	0	0	0	0
0	0	0	0	0	0	0	0	0	0	0	0	0	0	0	0	0	0	0	-0.0500807	0	0	0	0	0	0	0	0	-0.0496292	0	0	0	0	0	0	0	0	0	0	0	0	0	0	0	0	0	0	0	0	0
0	0	0	0	0	0	0	-0.0405648	0	0	0	0	0	0	0	0	0	0	0	0	0	0	0	0	0	0	0	0	0	0	0.0611952	0	0	0	0	0	0	0	0	0	0	0	0	0	0	0	0	0	0	0
0	-0.043006	0	0	0	0	0	0	0.0327694	0	-0.0556063	0	0	0	0	0	0	0	0	0	0	0	0	0	0	0	0	0	0	0	0	-0.0473256	-0.0724893	0	0	0	0	0	0	0	0	0	0	0	0	0	0	0	0	0
[truncated: 66 more columns]

## Sheet: Figure_3_B
0	0	0	0	0	0	0	0	0	0	0	0	0	0	0	0	0	0	0	0	0	0	0	0	0	0	0	0	0	0	0	0	0	0	0	0	0	0	0	0	0	0	0	0	0	0	0	0	0	0
0	0	0	0	0	0	0	0	0	0	0	0	0	0	0.123967	0	0	0	0	0	0	0	0	0	0	0	0	0	0	0	0.0909091	0	0	0	0	0	0	0	0	0	0	0	0	0	0	0	0	0	0	0
0	0	0	0	0	0	0	0	0	0	0	0	0	0	0	0.14876	0	0	0	0	0	0	0	0	0	0	0	0	0	0	0	0	0	0	0	0	0	0	0	0	0	0	0	0	0	0	0	0	0	0
0	0	0	0	0	0	0	0	0	0	0	0	0	0	0	0	0	0	0	0	0	0	0	0	0	0	0	0	0	0	0	0	0	0	0	0	0	0	0	0	0	0	0	0	0	0	0	0	0	0
0	0	0	0	0	0	0	0	0	0	0	0	0	0	0	0	0	0	0	0	0	0	0	0	0	0	0	0	0	0	0	0	0	0	0	0	0	0	0	0	0	0	0	0	0	0	0	0	0	0
0	0	0	0	0	0	0	0	0	0	0	0	0	0	0	0	0	0	0	0	0.322314	0	0	0	0	0	0	0	0	0	0	0	0	0	0	0	0	0.0247934	0	0	0	0.0413223	0	0	0	0	0	0	0	0
0	0	0	0	0	0	0	0	0	0	0	0	0	0	0	0	0	0	0	0	0.834711	0	0	0	0	0	0	0	0	0	0	0	0	0	0	0	0	0	0	0	0	0	0	0	0	0	0	0	0	0
0	0	0	0	0	0	0	0	0	0	0	0	0	0	0	0	0	0	0	0	0	0	0	0	0	0	0	0	0	0	0	0	0	0	0	0	0	0	0	0	0	0	0	0	0	0	0	0	0	0
0	0	0	0	0	0	0	0	0	0	0	0	0	0	0	0	0	0	0	0	0	0	0	0	0	0	0	0	0	0	0	0	0	0	0	0	0	0	0	0	0	0	0	0	0	0	0	0	0	0
0	0	0	0	0	0	0	0	0	0	0	0	0	0	0	0	0	0	0	0	0	0	0	0	0	0	0	0.322314	0	0	0	0	0	0	0	0	0	0	0	0	0	0	0	0	0	0	0	0	0	0
0	0	0	0	0	0	0	0	0	0	0	0	0	0	0	0.247934	0	0	0	0.842975	0	0	0	1	0	0	0	0	0	0	0	0	0	0	0	0	0	0	0	0	0	0	0	0	0	0	0	0	0	0
0	0	0	0	0	0	0	0	0	0	0	0	0	0	0	0	0	0	0	0	0	0	0	0	0	0	0	0	0	0	0	0	0	0	0	0	0	0	0	0	0	0.0165289	0	0	0	0	0	0	0	0
0	0	0	0	0	0	0	0	0	0	0	0	0	0	0	0	0	0	0	0	0	0	0	0	0	0	0	0	0	0	0	0	0	0	0	0	0	0	0	0	0	0	0	0	0	0	0	0	0	0
0	0	0	0	0	0	0	0	0	0	0	0	0	0	0	0	0	0	0	0	0	0	0	0	0	0	0	0	0	0	0	0	0	0	0	0	0	0	0	0	0	0	0	0	0	0	0	0	0	0
0	0.123967	0	0	0	0	0	0	0	0	0	0	0	0	0	0	0	0	0	0	0	0	0	0	0	0	0	0	0	0	0	0	0	0	0	0	0	0	0	0	0	0	0	0	0	0	0	0	0	0
0	0	0.14876	0	0	0	0	0	0	0	0.247934	0	0	0	0	0	0	0	0	0	0	0	0	0	0	0	0	0	0	0	0	0	0	0	0	0	0	0	0	0	0	0	0	0	0	0	0	0	0	0
0	0	0	0	0	0	0	0	0	0	0	0	0	0	0	0	0	0	0	0	0	0	0	0	0	0	0	0	0	0	0	0	0	0	0	0	0	0.0991736	0	0	0	0	0	0	0	0	0	0	0	0
0	0	0	0	0	0	0	0	0	0	0	0	0	0	0	0	0	0	0	0	0	0	0	0	0	0	0	0	0	0	0	0	0	0	0	0	0	0	0	0	0	0.0165289	0	0	0	0	0	0	0	0
0	0	0	0	0	0	0	0	0	0	0	0	0	0	0	0	0	0	0	0	0	0	0	0	0	0	0	0	0	0	0	0	0	0	0	0	0	0	0	0	0	0	0	0	0	0	0	0	0	0
0	0	0	0	0	0	0	0	0	0	0.842975	0	0	0	0	0	0	0	0	0	0	0	0	0	0	0	0	0	0	0	0	0	0	0	0	0	0	0	0	0	0	0	0	0	0	0	0	0	0	0
0	0	0	0	0	0.322314	0.834711	0	0	0	0	0	0	0	0	0	0	0	0	0	0	0	0	0	0.487603	0	0	0	0	0	0	0	0	0	0	0	0	0	0	0	0	0	0	0	0	0	0	0	0	0
0	0	0	0	0	0	0	0	0	0	0	0	0	0	0	0	0	0	0	0	0	0	0	0	0	0	0	0	0	0	0	0	0	0	0	0	0	0	0	0	0	0	0	0	0	0	0	0	0	0
0	0	0	0	0	0	0	0	0	0	0	0	0	0	0	0	0	0	0	0	0	0	0	0.0495868	0	0	0	0	0	0	0	0	0	0	0	0.933884	0	0	0	0	0	0	0	0	0	0	0	0	0	0
0	0	0	0	0	0	0	0	0	0	1	0	0	0	0	0	0	0	0	0	0	0	0.0495868	0	0	0	0	0	0	0	0	0	0	0	0	0	0	0	0	0.0909091	0	0	0	0	0	0	0	0	0	0
0	0	0	0	0	0	0	0	0	0	0	0	0	0	0	0	0	0	0	0	0.487603	0	0	0	0	0	0	0	0	0	0	0	0	0	0	0	0	0	0	0	0	0	0	0	0	0	0	0	0	0
0	0	0	0	0	0	0	0	0	0	0	0	0	0	0	0	0	0	0	0	0	0	0	0	0	0	0	0	0	0	0	0	0	0	0	0	0	0	0	0	0	0	0	0	0	0	0	0	0	0
0	0	0	0	0	0	0	0	0	0	0	0	0	0	0	0	0	0	0	0	0	0	0	0	0	0	0	0	0	0	0	0	0	0	0	0	0	0	0	0	0	0	0	0	0	0	0	0	0	0
0	0	0	0	0	0	0	0	0	0.322314	0	0	0	0	0	0	0	0	0	0	0	0	0	0	0	0	0	0	0	0	0	0	0	0	0	0	0	0	0	0	0	0	0	0	0	0	0	0	0	0
0	0	0	0	0	0	0	0	0	0	0	0	0	0	0	0	0	0	0	0	0	0	0	0	0	0	0	0	0	0	0	0	0	0	0	0	0	0	0	0	0	0	0	0	0	0	0	0	0	0
0	0	0	0	0	0	0	0	0	0	0	0	0	0	0	0	0	0	0	0	0	0	0	0	0	0	0	0	0	0	0	0	0	0	0	0.793388	0	0.0826446	0	0	0	0	0	0	0	0	0	0	0	0
0	0.0909091	0	0	0	0	0	0	0	0	0	0	0	0	0	0	0	0	0	0	0	0	0	0	0	0	0	0	0	0	0	0.31405	0	0	0	0	0	0	0	0	0	0	0	0	0	0	0	0	0	0
0	0	0	0	0	0	0	0	0	0	0	0	0	0	0	0	0	0	0	0	0	0	0	0	0	0	0	0	0	0	0.31405	0	0	0	0	0	0	0	0	0	0	0	0	0	0	0	0	0	0	0
0	0	0	0	0	0	0	0	0	0	0	0	0	0	0	0	0	0	0	0	0	0	0	0	0	0	0	0	0	0	0	0	0	0.0826446	0	0	0	0	0.115702	0	0	0	0	0	0	0	0	0	0	0
0	0	0	0	0	0	0	0	0	0	0	0	0	0	0	0	0	0	0	0	0	0	0	0	0	0	0	0	0	0	0	0	0.0826446	0	0	0	0	0	0	0	0	0	0	0	0	0	0	0	0	0
0	0	0	0	0	0	0	0	0	0	0	0	0	0	0	0	0	0	0	0	0	0	0	0	0	0	0	0	0	0	0	0	0	0	0	0	0	0	0	0	0	0	0	0	0	0	0	0	0	0
0	0	0	0	0	0	0	0	0	0	0	0	0	0	0	0	0	0	0	0	0	0	0.933884	0	0	0	0	0	0	0.793388	0	0	0	0	0	0	0	0	0	0	0	0	0	0	0	0	0	0	0	0
0	0	0	0	0	0	0	0	0	0	0	0	0	0	0	0	0	0	0	0	0	0	0	0	0	0	0	0	0	0	0	0	0	0	0	0	0	0	0	0	0	0	0	0	0	0	0	0	0	0
0	0	0	0	0	0.0247934	0	0	0	0	0	0	0	0	0	0	0.0991736	0	0	0	0	0	0	0	0	0	0	0	0	0.0826446	0	0	0	0	0	0	0	0	0	0	0	0	0	0	0	0	0	0	0	0
0	0	0	0	0	0	0	0	0	0	0	0	0	0	0	0	0	0	0	0	0	0	0	0	0	0	0	0	0	0	0	0	0.115702	0	0	0	0	0	0	0	0	0	0	0	0	0	0	0	0	0
0	0	0	0	0	0	0	0	0	0	0	0	0	0	0	0	0	0	0	0	0	0	0	0.0909091	0	0	0	0	0	0	0	0	0	0	0	0	0	0	0	0	0	0	0	0	0	0	0	0	0	0
0	0	0	0	0	0	0	0	0	0	0	0	0	0	0	0	0	0	0	0	0	0	0	0	0	0	0	0	0	0	0	0	0	0	0	0	0	0	0	0	0	0	0	0	0	0	0	0	0	0
0	0	0	0	0	0.0413223	0	0	0	0	0	0.0165289	0	0	0	0	0	0.0165289	0	0	0	0	0	0	0	0	0	0	0	0	0	0	0	0	0	0	0	0	0	0	0	0	0	0	0	0	0	0	0	0
0	0	0	0	0	0	0	0	0	0	0	0	0	0	0	0	0	0	0	0	0	0	0	0	0	0	0	0	0	0	0	0	0	0	0	0	0	0	0	0	0	0	0	0	0	0	0	0	0	0
0	0	0	0	0	0	0	0	0	0	0	0	0	0	0	0	0	0	0	0	0	0	0	0	0	0	0	0	0	0	0	0	0	0	0	0	0	0	0	0	0	0	0	0	0	0	0	0	0	0
0	0	0	0	0	0	0	0	0	0	0	0	0	0	0	0	0	0	0	0	0	0	0	0	0	0	0	0	0	0	0	0	0	0	0	0	0	0	0	0	0	0	0	0	0	0	0	0	0	0
0	0	0	0	0	0	0	0	0	0	0	0	0	0	0	0	0	0	0	0	0	0	0	0	0	0	0	0	0	0	0	0	0	0	0	0	0	0	0	0	0	0	0	0	0	0	0	0	0	0
0	0	0	0	0	0	0	0	0	0	0	0	0	0	0	0	0	0	0	0	0	0	0	0	0	0	0	0	0	0	0	0	0	0	0	0	0	0	0	0	0	0	0	0	0	0	0	0	0	0
0	0	0	0	0	0	0	0	0	0	0	0	0	0	0	0	0	0	0	0	0	0	0	0	0	0	0	0	0	0	0	0	0	0	0	0	0	0	0	0	0	0	0	0	0	0	0	0	0	0
0	0	0	0	0	0	0	0	0	0	0	0	0	0	0	0	0	0	0	0	0	0	0	0	0	0	0	0	0	0	0	0	0	0	0	0	0	0	0	0	0	0	0	0	0	0	0	0	0	0
0	0	0	0	0	0	0	0	0	0	0	0	0	0	0	0	0	0	0	0	0	0	0	0	0	0	0	0	0	0	0	0	0	0	0	0	0	0	0	0	0	0	0	0	0	0	0	0	0	0
0	0	0	0	0	0	0	0	0	0	0	0	0	0	0	0	0	0	0	0	0	0	0	0	0	0	0	0	0	0	0	0	0	0	0	0	0	0	0	0	0	0	0	0	0	0	0	0	0	0
0	0	0	0	0	0	0	0	0	0.0991736	0	0	0	0	0.834711	0	0	0	0	0	0	0	0	0	0	0	0	0	0	0	0	0	0	0	0	0	0	0	0	0	0	0	0	0	0	0	0	0	0	0
0	0	0	0	0	0	0	0	0	0	0	0	0	0	0	0	0	0	0	0	0	0	0	0	0	0	0	0	0	0	0	0	0	0	0	0	0	0	0	0	0	0	0	0	0	0	0	0	0	0
0	0	0	0	0	0	0	0	0	0	0.0247934	0	0	0	0	0	0	0	0	0	0	0	0	0	0.0330579	0	0	0	0	0	0	0	0	0	0	0	0	0	0	0	0.0991736	0	0	0	0	0	0	0	0	0
0	0	0	0	0	0	0	0	0	0	0	0	0	0	0	0	0	0	0	0	0	0	0	0	0	0	0	0	0	0	0	0	0	0	0	0	0	0	0.0495868	0	0	0	0	0	0	0	0	0	0	0
0	0	0	0	0	0	0	0	0	0	0	0	0	0	0	0	0	0	0	0	0	0	0	0	0	0	0	0	0	0	0	0	0	0	0	0	0	0	0	0	0	0	0	0	0	0	0	0	0	0
0	0	0	0	0	0	0	0	0	0	0	0	0	0	0	0	0	0	0	0.0578512	0	0	0	0	0	0	0	0	0	0.92562	0	0	0	0	0	0	0	0	0	0	0	0	0	0	0	0	0	0	0	0
0	0	0	0	0	0	0	0	0	0	0	0	0	0	0	0	0	0	0	0	0	0	0	0	0	0	0	0	0	0	0	0	0	0	0	0	0	0	0	0	0	0	0	0	0	0	0	0	0	0
0	0	0	0	0	0	0	0	0	0	0	0	0	0	0	0	0	0	0	0	0	0.107438	0	0	0	0	0	0	0	0	0	0	0	0	0	0	0.0330579	0	0	0	0	0	0	0	0	0	0	0	0	0
0	0	0	0	0	0	0	0	0	0	0	0	0	0	0	0	0	0	0	0	0	0.0661157	0	0	0	0	0	0	0	0	0	0	0	0.760331	0	0	0	0	0.0330579	0	0	0	0	0	0	0	0	0	0	0
0	0	0	0	0	0	0	0	0	0	0	0	0	0	0	0	0	0	0	0	0	0	0	0.628099	0	0	0	0	0	0	0	0	0	0	0	0	0	0	0	0	0	0	0	0	0	0	0	0	0	0
0	0	0	0	0	0	0	0	0	0	0	0	0	0	0	0	0	0	0	0	0	0	0	0	0	0	0	0	0	0	0	0	0	0	0	0	0	0	0	0	0	0	0	0	0	0	0	0	0	0
0	0	0	0.942149	0.92562	0	0	0	0	0	0	0	0	0	0	0	0	0	0	0	0.123967	0	0	0	0	0	0	0	0	0	0	0	0	0	0	0	0	0	0	0	0	0	0	0	0	0	0	0	0	0
0	0	0	0	0	0	0	0	0	0	0	0	0	0	0	0	0	0	0.413223	0	0.0495868	0	0	0	0	0	0	0	0	0	0	0	0	0	1	0	0	0	0	0	0	0	0	0	0	0	0	0	0	0
0	0	0	0	0	0	0	0	0	0	0	0	0	0	0	0	0	0	0	0	0.92562	0	0	0	0	0	0	0	0	0	0	0	0	0	0	0	0	1	0	0	0	0	0	0	0	0.0247934	0	0	0	0
0	0	0	0	0	0	0	0	0	0	0	0	0	0	0	0	0	0	0.338843	0	0	0	0	0	0	0	0	0	0	0	0	0	0	0	0	0	0	0	0	0	0	0	0	0	0	0	1	0	0	0
0	0	0	0	0	0	0	0	0	0	0	0	0	0	0	0	0	0	0	0	0	0	0	0	0	0	0	0	0	0	0	0	0	0	0	0	0	0	0	0	0	0	0	0	0	0	0	0	0	0
0	0	0	0	0	0	0	0	0	0	0	0	0	0	0	0	0	0	0	0	0	0	0	0	0	0	0	0	0	0	0	0	0	0	0	0	0	0	0	0	0	0	0	0	0	0	0	0	0	0
0	0	0	0	0	0	0	0	0	0	0	0	0	0	0	0	0	0	0	0	0	0	0	0	0	0	0	0	0	0	0	0	0	0	0	0	0	0	0	0	0	0	0	0	0	0	0	0	0	0
0	0	0	0	0	0	0	0	0	0	0	0	0	0	0	0.0247934	0	0	0	0	0	0	0	0	0	0	0	0	0	0	0	0	0	0	0	0	0	0	0	0	0.793388	0	0	0	0	0	0	0	0	0
0	0	0	0	0	0	0	0	0	0	0	0	0	0	0	0	0	0	0	0	0	0	0	0	0	0	0	0	0	0	0.0413223	0	0	0	0	0	0	0	0	0	0	0	0	0	0	0	0	0	0	0
0	0	0	0	0	0	0	0	0	0	0	0	0	0	0	0	0	0	0	0	0	0	0	0	0	0	0	0	0	0	0	0	0	0	0	0	0	0	0	0	0	0	0	0.917355	0	0	0	0	0	0
0	0	0	0	0	0	0	0	0	0	0	0	0	0	0	0	0	0	0	0	0	0	0	0	0	0	0	0	0	0	0	0	0	0	0	0	0	0	0	0	0	0	0	0	0	0	0	0	0.0578512	0
0	0	0	0	0	0	0	0	0	0	0	0	0	0	0	0	0	0	0	0.0165289	0	0	0	0	0.0165289	0.900826	0	0	0	0	0	0	0	0	0	0	0	0	0	0	0	0	0	0	0	0	0	0	0	0
0	0	0	0	0	0	0	0	0	0	0	0	0	0	0	0	0	0	0	0	0.0330579	0	0	0	0	0	0	0	0	0	0	0	0	0	0	0	0	0	0	0	0	0	0	0	0	0.115702	0	0	0	0
0	0	0	0	0	0	0	0	0	0	0	0	0	0	0	0	0	0	0	0	0	0	0	0	0	0	0	0	0	0	0	0	0	0	0	0	0	0	0	0.975207	0	0	0	0.0247934	0	0.322314	0	0	0	0
0	0	0	0	0	0	0	0	0	0	0	0	0	0	0	0	0	0	0	0.809917	0.0165289	0	0	0	0	0	0	0.231405	0	0	0	0	0	0	0	0	0	0	0	0	0	0	0	0	0	0	0	0	0	0
0	0	0	0	0	0	0	0	0	0	0	0	0	0	0	0	0	0	0	0	0	0	0	0	0	0	0	0	0	0	0	0.107438	0	0	0	0	0	0	0	0	0	0	0	0	0	0	0	0	0	0
0	0	0.809917	0	0	0	0	0	0	0	0	0	0	0	0	0	0	0	0	0	0	0	0	0	0	0	0	0	0	0	0	0	0	0	0	0	0	0	0	0	0	0	0	0	0	0	0	0	0	0
0	0.0330579	0	0	0	0	0	0	0	0	0	0	0	0	0	0	0	0	0	0	0	0	0	0	0.0165289	0	0	0	0	0	0	0	0	0.0247934	0	0	0	0	0	0	0	0	0	0	0	0	0	0	0	0
0	0	0	0	0	0	0	0	0	0	0	0	0	0	0	0	0	0	0.859504	0	0	0	0	0	0	0	0	0	0.0247934	0	0	0	0	0	0	0	0	0	0	0	0	0	0	0	0.0247934	0	0	0.68595	0	0
0	0	0	0	0	0	0	0	0	0	0	0	0	0	0	0	0	0.0495868	0	0	0	0	0	0.0165289	0	0	0	0	0	0	0	0	0	0	0	0	0	0	0	0	0	0	0	0	0	0	0	0	0	0
0	0	0	0	0	0	0	0	0	0	0	0	0	0	0	0	0	0	0	0	0	0	0	0	0	0	0	0	0	0	0	0	0	0	0	0	0	0	0	0	0	0	0	0	0	0	0	0	0	0
0	0	0	0	0	0	0	0	0	0	0	0	0	0	0	0	0	0	0	0	0	0	0	0	0	0	0	0	0.0247934	0	0	0	0	0	0	0	0	0	0	0	0	0	0	0	0	0	0	0	0	0
0	0	0	0	0	0	0	0	0	0	0	0	0	0	0	0	0	0	0	0	0	0	0.132231	0	0	0	0	0	0	0	0	0	0	0	0	0	0	0	0	0	0	0	0	0	0	0	0	0	0	0
0	0	0	0	0	0.0165289	0	0	0	0	0	0	0	0	0	0	0	0	0	0	0	0	0	0	0	0	0	0	0	0	0.975207	0	0	0	0	0	0.0165289	0	0	0	0	0	0	0	0	0	0	0	0	0
0	0	0	0	0	0	0	0	0	0	0	0	0	0	0	0	0	0	0	0	0	0.280992	0	0	0	0	0	0	0	0	0	0	0	0	0	0	0	0	0	0	0	0	0	0	0	0	0	0	0	0
0	0	0	0	0	0	0	0	0	0	0	0	0	0	0	0	0	0	0	0	0	0	0	0	0	0	0	0	0	0	0	0	0	0	0	0	0	0	0	0	0	0	0	0	0	0	0	0	0	0
0	0	0	0	0	0	0	0	0	0	0	0	0	0	0	0	0	0	0	0	0	0	0	0	0	0	0	0	0	0	0	0.0661157	0	0	0	0	0	0	0	0	0	0	0	0	0	0	0	0	0	0
0	0	0	0	0	0	0	0	0	0	0	0	0	0	0	0	0	0	0	0	0	0	0	0	0	0	0	0	0	0	0	0	0	0	0	0	0	0	0	0	0	0	0	0	0	0	0	0	0	0
0	0	0	0	0	0	0	0	0	0	0	0	0	0	0	0	0	0	0	0	0	0	0	0	0	0	0	0.0330579	0	0	0	0	0	0	0	0	0.0330579	0	0	0	0	0	0	0	0	0.710744	0	0	0	0
0	0	0	0	0	0	0	0	0	0	0	0	0	0	0	0	0	0	0	0	0	0	0	0	0	0	0	0	0	0	0	0	0	0	0	0	0	0	0	0	0	0	0	0	0	0	0	0	0	0
0	0	0	0.0247934	0	0	0	0	0	0	0	0	0	0	0	0	0	0	0	0	0	0	0	0	0	0	0	0	0	0	0	0	0	0	0	0	0	0	0	0	0	0.983471	0	0	0	0	0	0	0	0
0	0	0.867769	0	0	0	0	0	0	0	0	0	0	0	0	0	0	0	0	0	0	0	0.0165289	0	0	0	0	0	0	0	0	0.933884	0	0	0	0	0	0	0	0	0	0	0	0	0	0	0	0	0	0
0	0	0	0	0	0	0	0	0	0	0	0	0	0	0	0	0	0	0	0	0	0	0	0	0	0	0	0	0	0	0	0	0.157025	0	0	0	0	0	0	0	0	0	0	0	0	0	0	0	0	0
0	0	0	0	0	0	0	0	0	0	1	0	0	0	0	0	0	0	0	0	0	0	0	0	0	0	0.942149	0	0	0	0	0	0.0495868	0	0	0	0	0	0	0	0	0	0	0	0	0	0	0	0	0
0	0	0	0	0	0	0.0413223	0	0	0	0	0	0	0	0	0	0	0	0	0	0	0	0	0	0	0	0	0	0	0	0	0	0.0330579	0	0	0	0	0	0	0	0	0	0	0	0	0	0	0	0	0
0	0	0	0	0	0	0	0	0	0	0	0	0	0	0	0	0	0	0	0	0	0	0	0	0	0	0	0	0	0	0	0	0	0	0	0	0	0	0	0	0	0	0	0	0	0	0	0	0	0
0	0	0	0	0	0	0	0	0	0	0	0	0	0	0	0	0	0	0	0	0.867769	0	0	0	0	0	0	0	0	0	0	0	0	0	0	0	0	0	0	0	0	0	0	0	0	0	0	0	0	0
0	0	0	0	0	0	0	0	0	0	0	0	0	0	0	0	0	0	0	0	0	0	0	0	0	0	0	0	0	0	0	0	0	0	0.545455	0	0	0	0	0	0	0.958678	0	0	0	0	0	0	0	0
0	0	0	0	0	0	0	0	0	0	0	0	0	0	0	0	0	0	0	0	0	0	0	0	0	0	0	0	0	0	0	0	0	0	0	0	0.132231	0	0	0	0	0	0	0	0.975207	0	0	0.14876	0	0
0	0	0	0	0	0	0	0	0	0	0	0	0	0	0	0	0	0	0	0	0	0	0	0	0	0	0	0	0	0	0.0247934	0	0	0	0	0	0	0	0	0	0	0	0.0661157	0	0	0.0909091	0	0	0	0
0	0	0	0	0	0	0	0	0	0	0	0	0	0	0	0	0	0	0	0	0	0	0	0	0	0	0	0	0	0	0	0	0	0	0	0	0	0	0	0	0	0	0	0	0	0	0	0	0	0.305785
0	0	0	0	0	0	0	0	0	0	0	0	0	0	0	0	0	0	0	0	0	0	0.917355	0	0	0	0	0	0	0	0	0	0	0	0	0	0	0	0	0	0	0	0	0	0	0	0	0	0	0
0	0	0	0	0	0	0	0	0	0	0	0	0.0578512	0	0.0909091	0	0	0	0	0	0	0	0	0	0	0	0	0	0	0	0.0165289	0	0	0	0	0	0	0	0	0	0	0	0	0	0	0	0	0	0	0
0	0	0	0	0	0	0	0	0	0	0	0	0	0	0	0	0	0	0	0	0	0	0	0	0	0	0	0	0	0	0	0	0	0	0	0	0	0	0	0	0	0	0	0	0	0	0	0	0	0
0	0	0	0	0	0	0	0	0	0	0	0	0	0	0	0	0	0	0	0	0	0	0	0	0	0	0	0	0	0	0	0	0	0	0.0247934	0	0	0	0	0	0	0	0	0	0	0	0	0	0	0
0	0	0	0	0	0	0	0	0	0	0	0	0	0	0	0	0	0	0	0	0	0	0	0	0	0	0	0	0	0	0	0	0	0	0	0	0	0	0	0	0	0	0.793388	0	0	0	0	0	0	0
0	0	0	0	0	0	0	0	0	0	0	0	0	0	0	0	0	0	0	0	0	0	0	0	0	0	0	0	0	0	0	0	0	0	0	0	0	0	0	0	0	0	0	0	0	0	0	0	0	0
0	0	0	0	0	0	0	0	0	0	0	0	0	0	0	0	0	0	0	0	0	0	0	0	0	0	0	0	0	0	0	0	0	0	0	0	0	0	0	0	0	0	0	0	0	0	0	0	0	0.0330579
0	0	0	0	0	0	0	0	0	0	0	0	0	0	0	0	0	0	0	0	0	0	0.942149	0	0	0	0	0	0	0	0	0	0	0	0	0	0	0	0	0	0	0	0	0	0	0	0	0	0	0
0	0	0	0	0	0	0	0	0	0	0	0	0	0	0	0	0	0	0	0	0	0	0	0	0	0	0	0	0	1	0	0	0	0	0	0	0	0	0	0	0	0	0	0	0	0	0	0	0	0
0	0	0	0	0	0	0.520661	0	0.0165289	0	0	0	0	0	0	0	0	0	0	0	0	0	0	0	0	0	0	0	0	0.0330579	0	0	0	0	0	0	0	0	0	0	0	0	0	0	0	0	0	0	0	0
0	0	0	0	0	0	0	0	0	0	0	0	0	0	0	0	0	0	0	0.479339	0	0	0	0	0	0	0	0	0.909091	0	0	0	0	0	0	0	0	0	0	0	0	0	0	0	0	0	0	0	0	0
0	0	0	0	0	0	0	0.801653	0	0	0	0	0	0	0	0	0	0	0	0	0	0	0	0	0	0	0	0	0	0	0.0909091	0	0	0	0	0	0	0	0	0	0	0	0	0	0	0	0	0	0	0
0	0.0330579	0	0	0	0	0	0	0.0413223	0	0.0247934	0	0	0	0	0	0	0	0	0	0	0	0	0	0	0	0	0	0	0	0	0.0165289	0.132231	0	0	0	0	0	0	0	0	0	0	0	0	0	0	0	0	0
[truncated: 66 more columns]
